# Supplementary material for: Targeted Isolation of Prenylated Flavonoids from Paulownia tomentosa Fruit Extracts via AI-Guided Workflow Integrating LC-UV-HRMS/MS
Source: Metabolites. 2025 Sep 17;15(9):616. doi: 10.3390/metabo15090616 (PMC12471768; doi:10.3390/metabo15090616)
Supplement: Supplementary file 1 [file metabolites-15-00616-s001.zip]

Archive with 4 entries (3 files):
- metabolites-3847810-supplementary/
- metabolites-3847810-supplementary/Supplementary material File S1.mzbatch
- metabolites-3847810-supplementary/Supplementary Material File S2.pdf
- metabolites-3847810-supplementary/Supplementary Material File S3.xlsx
