# Supplementary material for: Targeted Isolation of Prenylated Flavonoids from Paulownia tomentosa Fruit Extracts via AI-Guided Workflow Integrating LC-UV-HRMS/MS
Source: Metabolites. 2025 Sep 17;15(9):616. doi: 10.3390/metabo15090616 (PMC12471768; doi:10.3390/metabo15090616)
Supplement: Supplementary file 1 [file metabolites-15-00616-s001.zip › metabolites-3847810-supplementary/Supplementary Material File S3.xlsx]

## Sheet: content
Supplementary material 3
Targeted Isolation of prenylated flavonoids from Paulownia tomentosa fruit extracts via AI-guided workflow integrating LC‑UV-HRMS/MS
Metabolites
Author names and affiliations
Tomas Rypar1,3, Lenka Molcanova2, Barbora Valkova2, Ema Hromadkova2, Christoph Bueschl3, Bernhard Seidl3,4, Karel Smejkal2, Rainer Schuhmacher3*
1Department of Chemistry and Biochemistry, Mendel University in Brno, Zemedelska 1, CZ 613 00 Brno, Czech Republic
2Department of Natural Drugs, Masaryk University, Palackeho 1946/1, CZ 612 00 Brno, Czech Republic
3Department of Agricultural Sciences, Institute of Bioanalytics and Agro-Metabolomics, BOKU University, Tulln, Austria
4Core Facility Bioactive Molecules: Screening and Analysis, BOKU University, Tulln, Austria
*Corresponding author
Corresponding author e-mail: rainer.schuhmacher@boku.ac.at
Content:
Table S1 - list of standards included in MSMS library
Table S2 - datamatrix of detected features from Paulownia Tomentosa fruit extract

## Sheet: Table S1
Table S1 - List of reference standards included in the in-house MS/MS library
ID	Name	SMILES	CAS	formula	flavonoid_class	compound_class	exact_mass	XLogP	IUPAC_name	RT(3.5 μm; 2.1 mm × 150 mm; XBridge®; Waters,20min.method)	RT.(Ascentis.2.1x100mmx2.7um.RP-amide, 47min method)	Prenylation.type	InChI	InChIKey	Provider
268	Eriodictyol	C1C(OC2=CC(=CC(=C2C1=O)O)O)C3=CC(=C(C=C3)O)O	552-58-9	C15H12O6	flavanone	flavonoid - flavanone	288.063	2	(2S)-2-(3,4-dihydroxyphenyl)-5,7-dihydroxy-2,3-dihydrochromen-4-one	8.33		none	InChI=1S/C15H12O6/c16-8-4-11(19)15-12(20)6-13(21-14(15)5-8)7-1-2-9(17)10(18)3-7/h1-5,13,16-19H,6H2	SBHXYTNGIZCORC-UHFFFAOYSA-N	reference standard_TransMIT
275	Apigenin	C1=CC(=CC=C1C2=CC(=O)C3=C(C=C(C=C3O2)O)O)O	520-36-5	C15H10O5	flavone	flavonoid - flavone	270.053		5,7-dihydroxy-2-(4-hydroxyphenyl)chromen-4-one	9.38		none	InChI=1S/C15H10O5/c16-9-3-1-8(2-4-9)13-7-12(19)15-11(18)5-10(17)6-14(15)20-13/h1-7,16-18H	KZNIFHPLKGYRTM-UHFFFAOYSA-N	reference standard_PlantMetaChem
281	Dihydrokaempferol	C1=CC(=CC=C1C2C(C(=O)C3=C(C=C(C=C3O2)O)O)O)O	480-20-6	C15H12O6	dihydroflavonol	flavonoid - dihydroflavonol	288.063		(2R,3R)-3,5,7-trihydroxy-2-(4-hydroxyphenyl)-2,3-dihydrochromen-4-one	7.68		none	InChI=1S/C15H12O6/c16-8-3-1-7(2-4-8)15-14(20)13(19)12-10(18)5-9(17)6-11(12)21-15/h1-6,14-18,20H	PADQINQHPQKXNL-UHFFFAOYSA-N	reference standard_PlantMetaChem
282	Naringenin	C1C(OC2=CC(=CC(=C2C1=O)O)O)C3=CC=C(C=C3)O	67604-48-2	C15H12O5	flavanone	flavonoid - flavanone	272.068		(2S)-5,7-dihydroxy-2-(4-hydroxyphenyl)-2,3-dihydrochromen-4-one	8.89		none	InChI=1S/C15H12O5/c16-9-3-1-8(2-4-9)13-7-12(19)15-11(18)5-10(17)6-14(15)20-13/h1-6,13,16-18H,7H2	FTVWIRXFELQLPI-UHFFFAOYSA-N	reference standard_PlantMetaChem
283	Apigenin 6-C-glucoside	C1=CC(=CC=C1C2=CC(=O)C3=C(O2)C=C(C(=C3O)C4C(C(C(C(O4)CO)O)O)O)O)O	38953-85-4	C21H20O10	flavone	flavonoid - flavone-C-glycoside	432.106	0.2	5,7-dihydroxy-2-(4-hydroxyphenyl)-6-[(2S,3R,4R,5S,6R)-3,4,5-trihydroxy-6-(hydroxymethyl)oxan-2-yl]chromen-4-one	7.29		none	InChI=1S/C21H20O10/c22-7-14-17(26)19(28)20(29)21(31-14)16-11(25)6-13-15(18(16)27)10(24)5-12(30-13)8-1-3-9(23)4-2-8/h1-6,14,17,19-23,25-29H,7H2	MYXNWGACZJSMBT-UHFFFAOYSA-N	reference standard_PlantMetaChem
284	2,3-Dihydroxybenzoic acid	OC(=O)c1cccc(O)c1O	303-38-8	C7H6O4		benzoic acids	154.027		2,3-Dihydroxybenzoic acid	6.81		none	InChI=1S/C7H6O4/c8-5-3-1-2-4(6(5)9)7(10)11/h1-3,8-9H,(H,10,11)	GLDQAMYCGOIJDV-UHFFFAOYSA-N	reference standard_Sigma-Aldrich
285	2,4-Dihydroxybenzoic acid	OC(=O)c1ccc(O)cc1O	89-86-1	C7H6O4		benzoic acids	154.027		2,4-Dihydroxybenzoic acid	6.61		none	InChI=1S/C7H6O4/c8-4-1-2-5(7(10)11)6(9)3-4/h1-3,8-9H,(H,10,11)	UIAFKZKHHVMJGS-UHFFFAOYSA-N	reference standard_Fluka
286	2,5-Dihydroxybenzoic acid	OC(=O)c1cc(O)ccc1O	490-79-9	C7H6O4		benzoic acids	154.027		2,5-Dihydroxybenzoic acid	6.05		none	InChI=1S/C7H6O4/c8-4-1-2-6(9)5(3-4)7(10)11/h1-3,8-9H,(H,10,11)	WXTMDXOMEHJXQO-UHFFFAOYSA-N	reference standard_Sigma-Aldrich
287	2,6-Dihydroxybenzoic acid	OC(=O)c1c(O)cccc1O	303-07-1	C7H6O4		benzoic acids	154.027		2,6-Dihydroxybenzoic acid	7.17		none	InChI=1S/C7H6O4/c8-4-2-1-3-5(9)6(4)7(10)11/h1-3,8-9H,(H,10,11)	AKEUNCKRJATALU-UHFFFAOYSA-N	reference standard_Sigma-Aldrich
288	3,4-Dihydroxybenzoic acid	OC(=O)c1ccc(O)c(O)c1	99-50-3	C7H6O4		benzoic acids	154.027		3,4-Dihydroxybenzoic acid	4.85		none	InChI=1S/C7H6O4/c8-5-2-1-4(7(10)11)3-6(5)9/h1-3,8-9H,(H,10,11)	YQUVCSBJEUQKSH-UHFFFAOYSA-N	reference standard_Sigma-Aldrich
289	3,5-Dihydroxybenzoic acid	OC(=O)c1cc(O)cc(O)c1	99-10-5	C7H6O4		benzoic acids	154.027		3,5-Dihydroxybenzoic acid	4.77		none	InChI=1S/C7H6O4/c8-5-1-4(7(10)11)2-6(9)3-5/h1-3,8-9H,(H,10,11)	UYEMGAFJOZZIFP-UHFFFAOYSA-N	reference standard_Sigma-Aldrich
309	Biochanin	COC1=CC=C(C=C1)C2=COC3=CC(=CC(=C3C2=O)O)O	491-80-5	C16H12O5	isoflavone	flavonoid - isoflavone - O-methylated	284.068	3	5,7-dihydroxy-3-(4-methoxyphenyl)chromen-4-one	10.3		none	InChI=1S/C16H12O5/c1-20-11-4-2-9(3-5-11)12-8-21-14-7-10(17)6-13(18)15(14)16(12)19/h2-8,17-18H,1H3	WUADCCWRTIWANL-UHFFFAOYSA-N	reference standard_PlantMetaChem
327	(-)-Epicatechin	C1[C@H]([C@H](OC2=CC(=CC(=C21)O)O)C3=CC(=C(C=C3)O)O)O	490-46-0	C15H14O6	flavanol	flavonoid - flavanol	290.079	0.4	(2R,3R)-2-(3,4-dihydroxyphenyl)-3,4-dihydro-2H-chromene-3,5,7-triol	6.14		none	InChI=1S/C15H14O6/c16-8-4-11(18)9-6-13(20)15(21-14(9)5-8)7-1-2-10(17)12(19)3-7/h1-5,13,15-20H,6H2/t13-,15-/m1/s1	PFTAWBLQPZVEMU-UKRRQHHQSA-N	reference standard_Extrasynthese
328	Quercetin	C1=CC(=C(C=C1C2=C(C(=O)C3=C(C=C(C=C3O2)O)O)O)O)O	117-39-5	C15H10O7	flavonol	flavonoid - flavonol	302.043	1.5	2-(3,4-dihydroxyphenyl)-3,5,7-trihydroxychromen-4-one	8.7		none	InChI=1S/C15H10O7/c16-7-4-10(19)12-11(5-7)22-15(14(21)13(12)20)6-1-2-8(17)9(18)3-6/h1-5,16-19,21H	REFJWTPEDVJJIY-UHFFFAOYSA-N	reference standard_Sigma-Aldrich
330	Kaempferol	C1=CC(=CC=C1C2=C(C(=O)C3=C(C=C(C=C3O2)O)O)O)O	520-18-3	C15H10O6	flavonol	flavonoid - flavonol	286.048	1.9	3,5,7-trihydroxy-2-(4-hydroxyphenyl)chromen-4-one	9.28		none	InChI=1S/C15H10O6/c16-8-3-1-7(2-4-8)15-14(20)13(19)12-10(18)5-9(17)6-11(12)21-15/h1-6,16-18,20H	IYRMWMYZSQPJKC-UHFFFAOYSA-N	reference standard_MD & CK
331	Quercetin-3-O-glucopyranosid	C1=CC(=C(C=C1C2=C(C(=O)C3=C(C=C(C=C3O2)O)O)OC4C(C(C(C(O4)CO)O)O)O)O)O	482-35-9	C21H20O12	flavonol	flavonoid - flavonol-O-glycoside	464.095	0.4	2-(3,4-dihydroxyphenyl)-5,7-dihydroxy-3-[(2S,3R,4S,5S,6R)-3,4,5-trihydroxy-6-(hydroxymethyl)oxan-2-yl]oxychromen-4-one	7.58		none	InChI=1S/C21H20O12/c22-6-13-15(27)17(29)18(30)21(32-13)33-20-16(28)14-11(26)4-8(23)5-12(14)31-19(20)7-1-2-9(24)10(25)3-7/h1-5,13,15,17-18,21-27,29-30H,6H2	OVSQVDMCBVZWGM-UHFFFAOYSA-N	reference standard_MD & CK
332	(-)-Epicatechin-gallate	C1C(C(OC2=CC(=CC(=C21)O)O)C3=CC(=C(C=C3)O)O)OC(=O)C4=CC(=C(C(=C4)O)O)O	1257-08-5	C22H18O10	flavanol	flavonoid - flavanol	442.09	1.5	[(2R,3R)-2-(3,4-dihydroxyphenyl)-5,7-dihydroxy-3,4-dihydro-2H-chromen-3-yl] 3,4,5-trihydroxybenzoate	6.59		none	InChI=1S/C22H18O10/c23-11-6-14(25)12-8-19(32-22(30)10-4-16(27)20(29)17(28)5-10)21(31-18(12)7-11)9-1-2-13(24)15(26)3-9/h1-7,19,21,23-29H,8H2	LSHVYAFMTMFKBA-UHFFFAOYSA-N	reference standard_MD & CK
334	Cyanidin-3-glucoside	C1=CC(=C(C=C1C2=[O+]C3=CC(=CC(=C3C=C2OC4C(C(C(C(O4)CO)O)O)O)O)O)O)O.[Cl-]	7084-24-4	C21H21ClO11	anthocyanidin	flavonoid - anthocyanidin-O-glycoside	449.108		(2S,3R,4S,5S,6R)-2-[2-(3,4-dihydroxyphenyl)-5,7-dihydroxychromenylium-3-yl]oxy-6-(hydroxymethyl)oxane-3,4,5-triol;chloride	5.83		none	InChI=1S/C21H20O11.ClH/c22-7-16-17(27)18(28)19(29)21(32-16)31-15-6-10-12(25)4-9(23)5-14(10)30-20(15)8-1-2-11(24)13(26)3-8;/h1-6,16-19,21-22,27-29H,7H2,(H3-,23,24,25,26);1H	YTMNONATNXDQJF-UHFFFAOYSA-N	reference standard_MD & CK
345	Quercetin-3-glucuronide	C1=CC(=C(C=C1C2=C(C(=O)C3=C(C=C(C=C3O2)O)O)OC4C(C(C(C(O4)C(=O)O)O)O)O)O)O	22688-79-5	C21H18O13	flavonol	flavonoid - flavonol-O-glucuronide	478.075	0.6	(2S,3S,4S,5R,6S)-6-[2-(3,4-dihydroxyphenyl)-5,7-dihydroxy-4-oxochromen-3-yl]oxy-3,4,5-trihydroxyoxane-2-carboxylic acid	7.55		none	InChI=1S/C21H18O13/c22-7-4-10(25)12-11(5-7)32-17(6-1-2-8(23)9(24)3-6)18(13(12)26)33-21-16(29)14(27)15(28)19(34-21)20(30)31/h1-5,14-16,19,21-25,27-29H,(H,30,31)	DUBCCGAQYVUYEU-UHFFFAOYSA-N	reference standard_AP
347	Schaftoside	C1C(C(C(C(O1)C2=C3C(=C(C(=C2O)C4C(C(C(C(O4)CO)O)O)O)O)C(=O)C=C(O3)C5=CC=C(C=C5)O)O)O)O	51938-32-0	C26H28O14	flavone	flavonoid - flavone-C,C-diglycoside	564.148	-2.2	5,7-dihydroxy-2-(4-hydroxyphenyl)-6-[(2S,3R,4R,5S,6R)-3,4,5-trihydroxy-6-(hydroxymethyl)oxan-2-yl]-8-[(2S,3R,4S,5S)-3,4,5-trihydroxyoxan-2-yl]chromen-4-one	6.74		none	InChI=1S/C26H28O14/c27-6-13-18(32)21(35)23(37)26(40-13)15-19(33)14-10(29)5-12(8-1-3-9(28)4-2-8)39-24(14)16(20(15)34)25-22(36)17(31)11(30)7-38-25/h1-5,11,13,17-18,21-23,25-28,30-37H,6-7H2	MMDUKUSNQNWVET-UHFFFAOYSA-N	reference standard_PhytoLab
372	pelargonidin-3-O-glucoside	C1=CC(=CC=C1C2=[O+]C3=CC(=CC(=C3C=C2OC4C(C(C(C(O4)CO)O)O)O)O)O)O.[Cl-]	18466-51-8	C21H21ClO10	anthocyanidin	flavonoid - anthocyanidin-O-glycoside	433.113		(2S,3R,4S,5S,6R)-2-[5,7-dihydroxy-2-(4-hydroxyphenyl)chromenylium-3-yl]oxy-6-(hydroxymethyl)oxane-3,4,5-triol;chloride	6.18		none	InChI=1S/C21H20O10.ClH/c22-8-16-17(26)18(27)19(28)21(31-16)30-15-7-12-13(25)5-11(24)6-14(12)29-20(15)9-1-3-10(23)4-2-9;/h1-7,16-19,21-22,26-28H,8H2,(H2-,23,24,25);1H	CAHGSEFWVUVGGL-UHFFFAOYSA-N	reference standard_Extrasynthese
374	Gallic acid	C1=C(C=C(C(=C1O)O)O)C(=O)O	149-91-7	C7H6O5		benzoic acids	170.022		3,4,5-trihydroxybenzoic acid	3.13		none	InChI=1S/C7H6O5/c8-4-1-3(7(11)12)2-5(9)6(4)10/h1-2,8-10H,(H,11,12)	LNTHITQWFMADLM-UHFFFAOYSA-N	reference standard_Extrasynthese
376	Neohesperidin	CC1C(C(C(C(O1)OC2C(C(C(OC2OC3=CC(=C4C(=O)CC(OC4=C3)C5=CC(=C(C=C5)OC)O)O)CO)O)O)O)O)O	13241-33-3	C28H34O15	flavanone	flavonoid - flavanone-diglycoside (neo)	610.19	-0.5	(2S)-7-[(2S,3R,4S,5S,6R)-4,5-dihydroxy-6-(hydroxymethyl)-3-[(2S,3R,4R,5R,6S)-3,4,5-trihydroxy-6-methyloxan-2-yl]oxyoxan-2-yl]oxy-5-hydroxy-2-(3-hydroxy-4-methoxyphenyl)-2,3-dihydrochromen-4-one	7.68		none	InChI=1S/C28H34O15/c1-10-21(33)23(35)25(37)27(39-10)43-26-24(36)22(34)19(9-29)42-28(26)40-12-6-14(31)20-15(32)8-17(41-18(20)7-12)11-3-4-16(38-2)13(30)5-11/h3-7,10,17,19,21-31,33-37H,8-9H2,1-2H3	ARGKVCXINMKCAZ-UHFFFAOYSA-N	reference standard_Extrasynthese
378	Naringenin-7-O-glucoside	C1C(OC2=CC(=CC(=C2C1=O)O)OC3C(C(C(C(O3)CO)O)O)O)C4=CC=C(C=C4)O	529-55-5	C21H22O10	flavanone	flavonoid - flavanone-O-glycoside	434.121	0.6	(2S)-5-hydroxy-2-(4-hydroxyphenyl)-7-[(2S,3R,4S,5S,6R)-3,4,5-trihydroxy-6-(hydroxymethyl)oxan-2-yl]oxy-2,3-dihydrochromen-4-one	7.56		none	InChI=1S/C21H22O10/c22-8-16-18(26)19(27)20(28)21(31-16)29-11-5-12(24)17-13(25)7-14(30-15(17)6-11)9-1-3-10(23)4-2-9/h1-6,14,16,18-24,26-28H,7-8H2	DLIKSSGEMUFQOK-UHFFFAOYSA-N	reference standard_Extrasynthese
379	Vitexin (apigenin 8-C glycoside)	C1=CC(=CC=C1C2=CC(=O)C3=C(O2)C(=C(C=C3O)O)C4C(C(C(C(O4)CO)O)O)O)O	3681-93-4	C21H20O10	flavone	flavonoid - flavone -C-glycoside	432.106		5,7-dihydroxy-2-(4-hydroxyphenyl)-8-[(2S,3R,4R,5S,6R)-3,4,5-trihydroxy-6-(hydroxymethyl)oxan-2-yl]chromen-4-one	7.26		none	InChI=1S/C21H20O10/c22-7-14-17(27)18(28)19(29)21(31-14)16-11(25)5-10(24)15-12(26)6-13(30-20(15)16)8-1-3-9(23)4-2-8/h1-6,14,17-19,21-25,27-29H,7H2	SGEWCQFRYRRZDC-UHFFFAOYSA-N	reference standard_Extrasynthese
380	Galangin	C1=CC=C(C=C1)C2=C(C(=O)C3=C(C=C(C=C3O2)O)O)O	548-83-4	C15H10O5	flavonol	flavonoid - flavonol	270.053	2.3	3,5,7-trihydroxy-2-phenylchromen-4-one	10.52		none	InChI=1S/C15H10O5/c16-9-6-10(17)12-11(7-9)20-15(14(19)13(12)18)8-4-2-1-3-5-8/h1-7,16-17,19H	VCCRNZQBSJXYJD-UHFFFAOYSA-N	reference standard_Extrasynthese
381	Chrysoeriol	COC1=C(C=CC(=C1)C2=CC(=O)C3=C(C=C(C=C3O2)O)O)O	491-71-4	C16H12O6	flavonol	flavonoid - flavonol-O-methylated	300.063	1.7	5,7-dihydroxy-2-(4-hydroxy-3-methoxyphenyl)chromen-4-one	9.38		none	InChI=1S/C16H12O6/c1-21-14-4-8(2-3-10(14)18)13-7-12(20)16-11(19)5-9(17)6-15(16)22-13/h2-7,17-19H,1H3	SCZVLDHREVKTSH-UHFFFAOYSA-N	reference standard_Extrasynthese
382	(+)-Catechin	C1[C@@H]([C@H](OC2=CC(=CC(=C21)O)O)C3=CC(=C(C=C3)O)O)O	154-23-4	C15H14O6	flavanol	flavonoid - flavanol	290.079	0.4	(2R,3S)-2-(3,4-dihydroxyphenyl)-3,4-dihydro-2H-chromene-3,5,7-triol	5.38		none	InChI=1S/C15H14O6/c16-8-4-11(18)9-6-13(20)15(21-14(9)5-8)7-1-2-10(17)12(19)3-7/h1-5,13,15-20H,6H2/t13-,15+/m0/s1	PFTAWBLQPZVEMU-DZGCQCFKSA-N	reference standard_Extrasynthese
383	Homoorientin	C1=CC(=C(C=C1C2=CC(=O)C3=C(O2)C=C(C(=C3O)C4C(C(C(C(O4)CO)O)O)O)O)O)O	4261-42-1	C21H20O11	flavone	flavonoid - flavone-C-glycoside	448.101	-0.2	2-(3,4-dihydroxyphenyl)-5,7-dihydroxy-6-[(2S,3R,4R,5S,6R)-3,4,5-trihydroxy-6-(hydroxymethyl)oxan-2-yl]chromen-4-one	6.82		none	InChI=1S/C21H20O11/c22-6-14-17(27)19(29)20(30)21(32-14)16-11(26)5-13-15(18(16)28)10(25)4-12(31-13)7-1-2-8(23)9(24)3-7/h1-5,14,17,19-24,26-30H,6H2	ODBRNZZJSYPIDI-UHFFFAOYSA-N	reference standard_Extrasynthese
384	5,7-Dihydroxy-3,4,5-trimethoxyflavone	COC1=CC(=CC(=C1OC)OC)C2=CC(=O)C3=C(C=C(C=C3O2)O)O	18103-42-9	C18H16O7	flavone	flavonoid - flavone-methylated	344.09	2	5,7-dihydroxy-2-(3,4,5-trimethoxyphenyl)chromen-4-one	10.01		none	InChI=1S/C18H16O7/c1-22-15-4-9(5-16(23-2)18(15)24-3)13-8-12(21)17-11(20)6-10(19)7-14(17)25-13/h4-8,19-20H,1-3H3	CPCPHNWWTJLXKQ-UHFFFAOYSA-N	reference standard_Extrasynthese
385	butein	C1=CC(=C(C=C1C=CC(=O)C2=C(C=C(C=C2)O)O)O)O	487-52-5	C15H12O5	chalcone	flavonoid - chalcone	272.068	2.8	(E)-1-(2,4-dihydroxyphenyl)-3-(3,4-dihydroxyphenyl)prop-2-en-1-one	8.85		none	InChI=1S/C15H12O5/c16-10-3-4-11(14(19)8-10)12(17)5-1-9-2-6-13(18)15(20)7-9/h1-8,16,18-20H	AYMYWHCQALZEGT-UHFFFAOYSA-N	reference standard_Extrasynthese
386	Orientin	C1=CC(=C(C=C1C2=CC(=O)C3=C(O2)C(=C(C=C3O)O)C4C(C(C(C(O4)CO)O)O)O)O)O	28608-75-5	C21H20O11	flavone	flavonoid - flavone-C-glycoside	448.101	-0.2	2-(3,4-dihydroxyphenyl)-5,7-dihydroxy-8-[(2S,3R,4R,5S,6R)-3,4,5-trihydroxy-6-(hydroxymethyl)oxan-2-yl]chromen-4-one	6.81		none	InChI=1S/C21H20O11/c22-6-14-17(28)18(29)19(30)21(32-14)16-11(26)4-10(25)15-12(27)5-13(31-20(15)16)7-1-2-8(23)9(24)3-7/h1-5,14,17-19,21-26,28-30H,6H2	PLAPMLGJVGLZOV-UHFFFAOYSA-N	reference standard_Extrasynthese
387	(-)-Homoeriodictyol	COC1=C(C=CC(=C1)C2CC(=O)C3=C(C=C(C=C3O2)O)O)O	446-71-9	C16H14O6	flavanone	flavonoid - flavanone-O-methylated	302.079	2.4	(2S)-5,7-dihydroxy-2-(4-hydroxy-3-methoxyphenyl)-2,3-dihydrochromen-4-one	8.87		none	InChI=1S/C16H14O6/c1-21-14-4-8(2-3-10(14)18)13-7-12(20)16-11(19)5-9(17)6-15(16)22-13/h2-6,13,17-19H,7H2,1H3	FTODBIPDTXRIGS-UHFFFAOYSA-N	reference standard_Extrasynthese
388	Luteolin-7-O-glucoside	C1=CC(=C(C=C1C2=CC(=O)C3=C(C=C(C=C3O2)OC4C(C(C(C(O4)CO)O)O)O)O)O)O		C21H20O11	flavone	flavonoid - flavone-O-glycoside	448.101	0.5	2-(3,4-dihydroxyphenyl)-5-hydroxy-7-[(2S,3R,4S,5S,6R)-3,4,5-trihydroxy-6-(hydroxymethyl)oxan-2-yl]oxychromen-4-one	7.37		none	InChI=1S/C21H20O11/c22-7-16-18(27)19(28)20(29)21(32-16)30-9-4-12(25)17-13(26)6-14(31-15(17)5-9)8-1-2-10(23)11(24)3-8/h1-6,16,18-25,27-29H,7H2	PEFNSGRTCBGNAN-UHFFFAOYSA-N	reference standard_Extrasynthese
390	Kaempferol-7-O-neohesperidoside	CC1C(C(C(C(O1)OC2C(C(C(OC2OC3=CC(=C4C(=C3)OC(=C(C4=O)O)C5=CC=C(C=C5)O)O)CO)O)O)O)O)O	17353-03-6	C27H30O15	flavonol	flavonoid - flavonol-O-diglycoside(neo)	594.158	-0.4	7-[(2S,3R,4S,5S,6R)-4,5-dihydroxy-6-(hydroxymethyl)-3-[(2S,3R,4R,5R,6S)-3,4,5-trihydroxy-6-methyloxan-2-yl]oxyoxan-2-yl]oxy-3,5-dihydroxy-2-(4-hydroxyphenyl)chromen-4-one	7.66		none	InChI=1S/C27H30O15/c1-9-17(31)20(34)23(37)26(38-9)42-25-21(35)18(32)15(8-28)41-27(25)39-12-6-13(30)16-14(7-12)40-24(22(36)19(16)33)10-2-4-11(29)5-3-10/h2-7,9,15,17-18,20-21,23,25-32,34-37H,8H2,1H3	ZEJXENDZTYVXDP-UHFFFAOYSA-N	reference standard_Extrasynthese
391	fustin	C1=CC(=C(C=C1C2C(C(=O)C3=C(O2)C=C(C=C3)O)O)O)O	4382-36-9	C15H12O6	dihydroflavonol	flavonoid - dihydroflavonol	288.063	1.3	(2R,3R)-2-(3,4-dihydroxyphenyl)-3,7-dihydroxy-2,3-dihydrochromen-4-one	6.72		none	InChI=1S/C15H12O6/c16-8-2-3-9-12(6-8)21-15(14(20)13(9)19)7-1-4-10(17)11(18)5-7/h1-6,14-18,20H	FNUPUYFWZXZMIE-UHFFFAOYSA-N	reference standard_Extrasynthese
395	Hesperetin	COC1=C(C=C(C=C1)C2CC(=O)C3=C(C=C(C=C3O2)O)O)O	520-33-2	C16H14O6	flavanone	flavonoid - flavanone-O-methylated	302.079	2.4	(2S)-5,7-dihydroxy-2-(3-hydroxy-4-methoxyphenyl)-2,3-dihydrochromen-4-one	8.99		none	InChI=1S/C16H14O6/c1-21-13-3-2-8(4-10(13)18)14-7-12(20)16-11(19)5-9(17)6-15(16)22-14/h2-6,14,17-19H,7H2,1H3	AIONOLUJZLIMTK-UHFFFAOYSA-N	reference standard_Cayman Europe
425	Apigenin 7-glucoside	C1=CC(=CC=C1C2=CC(=O)C3=C(C=C(C=C3O2)OC4C(C(C(C(O4)CO)O)O)O)O)O	578-74-5	C21H20O10	flavone	flavonoid - flavone-O-glycoside	432.106	-0.1	5-hydroxy-2-(4-hydroxyphenyl)-7-[(2S,3R,4S,5S,6R)-3,4,5-trihydroxy-6-(hydroxymethyl)oxan-2-yl]oxychromen-4-one	7.84		none	InChI=1S/C21H20O10/c22-8-16-18(26)19(27)20(28)21(31-16)29-11-5-12(24)17-13(25)7-14(30-15(17)6-11)9-1-3-10(23)4-2-9/h1-7,16,18-24,26-28H,8H2	KMOUJOKENFFTPU-UHFFFAOYSA-N	reference standard_FLUKA
426	6,7,4-TRIHYDROXYISOFLAVONE	C1=CC(=CC=C1C2=COC3=CC(=C(C=C3C2=O)O)O)O	17817-31-1	C15H10O5	isoflavone	flavonoid - isoflavone	270.053	2.1	6,7-dihydroxy-3-(4-hydroxyphenyl)chromen-4-one	8.08		none	InChI=1S/C15H10O5/c16-9-3-1-8(2-4-9)11-7-20-14-6-13(18)12(17)5-10(14)15(11)19/h1-7,16-18H	GYLUFQJZYAJQDI-UHFFFAOYSA-N	reference standard_Extrasynthese
435	Calycosin	COC1=C(C=C(C=C1)C2=COC3=C(C2=O)C=CC(=C3)O)O	20575-57-9	C16H12O5	isoflavone	flavonoid - isoflavone-O-methylated	284.068	2.4	7-hydroxy-3-(3-hydroxy-4-methoxyphenyl)chromen-4-one	8.63		none	InChI=1S/C16H12O5/c1-20-14-5-2-9(6-13(14)18)12-8-21-15-7-10(17)3-4-11(15)16(12)19/h2-8,17-18H,1H3	ZZAJQOPSWWVMBI-UHFFFAOYSA-N	reference standard_Sigma-Aldrich
640	Myricetin	C1=C(C=C(C(=C1O)O)O)C2=C(C(=O)C3=C(C=C(C=C3O2)O)O)O	529-44-2	C15H10O8	flavonol	flavonoid - flavonol	318.038	1.2	3,5,7-trihydroxy-2-(3,4,5-trihydroxyphenyl)chromen-4-one	8.01		none	InChI=1S/C15H10O8/c16-6-3-7(17)11-10(4-6)23-15(14(22)13(11)21)5-1-8(18)12(20)9(19)2-5/h1-4,16-20,22H	IKMDFBPHZNJCSN-UHFFFAOYSA-N	reference standard_Extrasynthese
641	Delphinidin 3-O-D-glucoside	C1=C(C=C(C(=C1O)O)O)C2=[O+]C3=CC(=CC(=C3C=C2OC4C(C(C(C(O4)CO)O)O)O)O)O.[Cl-]	6906-38-3	C21H21ClO12	anthocyanidin	flavonoid - anthocyanidin-O-glycoside	500.072		(2S,3R,4S,5S,6R)-2-[5,7-dihydroxy-2-(3,4,5-trihydroxyphenyl)chromenylium-3-yl]oxy-6-(hydroxymethyl)oxane-3,4,5-triol;chloride	5.45		none	InChI=1S/C21H20O12.ClH/c22-6-15-17(28)18(29)19(30)21(33-15)32-14-5-9-10(24)3-8(23)4-13(9)31-20(14)7-1-11(25)16(27)12(26)2-7;/h1-5,15,17-19,21-22,28-30H,6H2,(H4-,23,24,25,26,27);1H	ZJWIIMLSNZOCBP-UHFFFAOYSA-N	reference standard_Extrasynthese
670	Flavone	C1=CC=C(C=C1)C2=CC(=O)C3=CC=CC=C3O2	525-82-6	C15H10O2	flavone	flavonoid - flavone	222.068	3.6	2-phenylchromen-4-one	10.38		none	InChI=1S/C15H10O2/c16-13-10-15(11-6-2-1-3-7-11)17-14-9-5-4-8-12(13)14/h1-10H	VHBFFQKBGNRLFZ-UHFFFAOYSA-N	reference standard_Sigma-Aldrich
671	Luteolin	C1=CC(=C(C=C1C2=CC(=O)C3=C(C=C(C=C3O2)O)O)O)O	491-70-3	C15H10O6	flavone	flavonoid - flavone	286.048		2-(3,4-dihydroxyphenyl)-5,7-dihydroxychromen-4-one	8.9		none	InChI=1S/C15H10O6/c16-8-4-11(19)15-12(20)6-13(21-14(15)5-8)7-1-2-9(17)10(18)3-7/h1-6,16-19H	IQPNAANSBPBGFQ-UHFFFAOYSA-N	reference standard_Sigma-Aldrich
673	Diosmetin	COC1=C(C=C(C=C1)C2=CC(=O)C3=C(C=C(C=C3O2)O)O)O	520-34-3	C16H12O6	flavone	flavonoid - flavone-O-methylated	300.063	1.7	5,7-dihydroxy-2-(3-hydroxy-4-methoxyphenyl)chromen-4-one	9.38		none	InChI=1S/C16H12O6/c1-21-13-3-2-8(4-10(13)18)14-7-12(20)16-11(19)5-9(17)6-15(16)22-14/h2-7,17-19H,1H3	MBNGWHIJMBWFHU-UHFFFAOYSA-N	reference standard_Sigma-Aldrich
674	Apigenin-7-O-neohesperidosid	CC1C(C(C(C(O1)OC2C(C(C(OC2OC3=CC(=C4C(=C3)OC(=CC4=O)C5=CC=C(C=C5)O)O)CO)O)O)O)O)O	17306-46-6	C27H30O14	flavone	flavonoid - flavone-O-diglycoside(neo)	578.164	-0.2	7-[(2S,3R,4S,5S,6R)-4,5-dihydroxy-6-(hydroxymethyl)-3-[(2S,3R,4R,5R,6S)-3,4,5-trihydroxy-6-methyloxan-2-yl]oxyoxan-2-yl]oxy-5-hydroxy-2-(4-hydroxyphenyl)chromen-4-one	7.77		none	InChI=1S/C27H30O14/c1-10-20(32)22(34)24(36)26(37-10)41-25-23(35)21(33)18(9-28)40-27(25)38-13-6-14(30)19-15(31)8-16(39-17(19)7-13)11-2-4-12(29)5-3-11/h2-8,10,18,20-30,32-36H,9H2,1H3	RPMNUQRUHXIGHK-UHFFFAOYSA-N	reference standard_Sigma-Aldrich
675	3-Hydroxyflavone	C1=CC=C(C=C1)C2=C(C(=O)C3=CC=CC=C3O2)O	577-85-5	C15H10O3	flavone	flavonoid - flavone	238.063	3.4	3-hydroxy-2-phenylchromen-4-one	10.76		none	InChI=1S/C15H10O3/c16-13-11-8-4-5-9-12(11)18-15(14(13)17)10-6-2-1-3-7-10/h1-9,17H	HVQAJTFOCKOKIN-UHFFFAOYSA-N	reference standard_Sigma-Aldrich
676	Flavanone	C1C(OC2=CC=CC=C2C1=O)C3=CC=CC=C3	487-26-3	C15H12O2	flavanone	flavonoid - flavanone	224.084	3.2	2-phenyl-2,3-dihydrochromen-4-one	10.54		none	InChI=1S/C15H12O2/c16-13-10-15(11-6-2-1-3-7-11)17-14-9-5-4-8-12(13)14/h1-9,15H,10H2	ZONYXWQDUYMKFB-UHFFFAOYSA-N	reference standard_Sigma-Aldrich
678	Taxifolin	C1=CC(=C(C=C1C2C(C(=O)C3=C(C=C(C=C3O2)O)O)O)O)O	480-18-2	C15H12O7	dihydroflavonol	flavonoid - dihydroflavonol	304.058	1.5	(2R,3R)-2-(3,4-dihydroxyphenyl)-3,5,7-trihydroxy-2,3-dihydrochromen-4-one	7.1		none	InChI=1S/C15H12O7/c16-7-4-10(19)12-11(5-7)22-15(14(21)13(12)20)6-1-2-8(17)9(18)3-6/h1-5,14-19,21H	CXQWRCVTCMQVQX-UHFFFAOYSA-N	reference standard_Sigma-Aldrich
679	(-)-Epigallocatechin	C1[C@H]([C@H](OC2=CC(=CC(=C21)O)O)C3=CC(=C(C(=C3)O)O)O)O	970-74-1	C15H14O7	flavanol	flavonoid - flavanol	306.074	0	(2R,3R)-2-(3,4,5-trihydroxyphenyl)-3,4-dihydro-2H-chromene-3,5,7-triol	5.19		none	InChI=1S/C15H14O7/c16-7-3-9(17)8-5-12(20)15(22-13(8)4-7)6-1-10(18)14(21)11(19)2-6/h1-4,12,15-21H,5H2/t12-,15-/m1/s1	XMOCLSLCDHWDHP-IUODEOHRSA-N	reference standard_Sigma-Aldrich
731	Tricin	COC1=CC(=CC(=C1O)OC)C2=CC(=O)C3=C(C=C(C=C3O2)O)O	520-32-1	C17H14O7	flavone	flavonoid - flavone-O-methylated	330.074	1.7	5,7-dihydroxy-2-(4-hydroxy-3,5-dimethoxyphenyl)chromen-4-one	9.3		none	InChI=1S/C17H14O7/c1-22-14-3-8(4-15(23-2)17(14)21)12-7-11(20)16-10(19)5-9(18)6-13(16)24-12/h3-7,18-19,21H,1-2H3	HRGUSFBJBOKSML-UHFFFAOYSA-N	reference standard_PhytoLab
758	diosmin	CC1C(C(C(C(O1)OCC2C(C(C(C(O2)OC3=CC(=C4C(=C3)OC(=CC4=O)C5=CC(=C(C=C5)OC)O)O)O)O)O)O)O)O	520-27-4	C28H32O15	flavone	flavonoid - flavone-O-diglycoside(rut)	608.174	-0.8	5-hydroxy-2-(3-hydroxy-4-methoxyphenyl)-7-[(2S,3R,4S,5S,6R)-3,4,5-trihydroxy-6-[[(2R,3R,4R,5R,6S)-3,4,5-trihydroxy-6-methyloxan-2-yl]oxymethyl]oxan-2-yl]oxychromen-4-one	7.74		none	InChI=1S/C28H32O15/c1-10-21(32)23(34)25(36)27(40-10)39-9-19-22(33)24(35)26(37)28(43-19)41-12-6-14(30)20-15(31)8-17(42-18(20)7-12)11-3-4-16(38-2)13(29)5-11/h3-8,10,19,21-30,32-37H,9H2,1-2H3	GZSOSUNBTXMUFQ-UHFFFAOYSA-N	reference standard_Extrasynthese
759	herbacetin	C1=CC(=CC=C1C2=C(C(=O)C3=C(O2)C(=C(C=C3O)O)O)O)O	527-95-7	C15H10O7	flavonol	flavonoid - flavonol	302.043	2.2	3,5,7,8-tetrahydroxy-2-(4-hydroxyphenyl)chromen-4-one	8.36		none	InChI=1S/C15H10O7/c16-7-3-1-6(2-4-7)14-13(21)12(20)10-8(17)5-9(18)11(19)15(10)22-14/h1-5,16-19,21H	ZDOTZEDNGNPOEW-UHFFFAOYSA-N	reference standard_Extrasynthese
760	pinobanksin	C1=CC=C(C=C1)C2C(C(=O)C3=C(C=C(C=C3O2)O)O)O	548-82-3	C15H12O5	dihydroflavonol	flavonoid - dihydroflavonol	272.068	2.2	(2R,3R)-3,5,7-trihydroxy-2-phenyl-2,3-dihydrochromen-4-one	9		none	InChI=1S/C15H12O5/c16-9-6-10(17)12-11(7-9)20-15(14(19)13(12)18)8-4-2-1-3-5-8/h1-7,14-17,19H	SUYJZKRQHBQNCA-UHFFFAOYSA-N	reference standard_Sigma-Aldrich
761	5,6-benzoflavone	C1=CC=C(C=C1)C2=CC(=O)C3=C(O2)C=CC4=CC=CC=C43	6051-87-2	C19H12O2	flavone	flavonoid - flavone	272.084	4.4	3-phenylbenzo[f]chromen-1-one	11.55		none	InChI=1S/C19H12O2/c20-16-12-18(14-7-2-1-3-8-14)21-17-11-10-13-6-4-5-9-15(13)19(16)17/h1-12H	OUGIDAPQYNCXRA-UHFFFAOYSA-N	reference standard_Extrasynthese
762	peltatoside	C1C(C(C(C(O1)OCC2C(C(C(C(O2)OC3=C(OC4=CC(=CC(=C4C3=O)O)O)C5=CC(=C(C=C5)O)O)O)O)O)O)O)O	23284-18-6	C26H28O16	flavonol	flavonoid - flavonol-O-glycoside	596.138	-1.7	2-(3,4-dihydroxyphenyl)-5,7-dihydroxy-3-[(2S,3R,4S,5S,6R)-3,4,5-trihydroxy-6-[[(2S,3R,4S,5S)-3,4,5-trihydroxyoxan-2-yl]oxymethyl]oxan-2-yl]oxychromen-4-one	7.3		none	InChI=1S/C26H28O16/c27-9-4-12(30)16-14(5-9)40-23(8-1-2-10(28)11(29)3-8)24(19(16)34)42-26-22(37)20(35)18(33)15(41-26)7-39-25-21(36)17(32)13(31)6-38-25/h1-5,13,15,17-18,20-22,25-33,35-37H,6-7H2	YNMFDPCLPIMRFD-UHFFFAOYSA-N	reference standard_Extrasynthese
764	3,4,5,7-tetrahydroxy-3-methoxyflavone	COC1=C(OC2=CC(=CC(=C2C1=O)O)O)C3=CC(=C(C=C3)O)O	1486-70-0	C16H12O7	flavone	flavonoid - flavone-O-methylated	316.058	2.5	2-(3,4-dihydroxyphenyl)-5,7-dihydroxy-3-methoxychromen-4-one	9.02		none	InChI=1S/C16H12O7/c1-22-16-14(21)13-11(20)5-8(17)6-12(13)23-15(16)7-2-3-9(18)10(19)4-7/h2-6,17-20H,1H3	WEPBGSIAWZTEJR-UHFFFAOYSA-N	reference standard_Extrasynthese
765	morin	C1=CC(=C(C=C1O)O)C2=C(C(=O)C3=C(C=C(C=C3O2)O)O)O	480-16-0	C15H10O7	flavonol	flavonoid - flavonol	302.043	1.5	2-(2,4-dihydroxyphenyl)-3,5,7-trihydroxychromen-4-one	8.34		none	InChI=1S/C15H10O7/c16-6-1-2-8(9(18)3-6)15-14(21)13(20)12-10(19)4-7(17)5-11(12)22-15/h1-5,16-19,21H	YXOLAZRVSSWPPT-UHFFFAOYSA-N	reference standard_Extrasynthese
766	geraldol	COC1=C(C=CC(=C1)C2=C(C(=O)C3=C(O2)C=C(C=C3)O)O)O	21511-25-1	C16H12O6	flavonol	flavonoid - flavonol-O-methylated	300.063	2.3	3,7-dihydroxy-2-(4-hydroxy-3-methoxyphenyl)chromen-4-one	8.84		none	InChI=1S/C16H12O6/c1-21-13-6-8(2-5-11(13)18)16-15(20)14(19)10-4-3-9(17)7-12(10)22-16/h2-7,17-18,20H,1H3	WRFQRUBJBPLPAM-UHFFFAOYSA-N	reference standard_Extrasynthese
767	eupatorin	COC1=C(C=C(C=C1)C2=CC(=O)C3=C(C(=C(C=C3O2)OC)OC)O)O	855-96-9	C18H16O7	flavone	flavonoid - flavone-O-methylated	344.09	2.9	5-hydroxy-2-(3-hydroxy-4-methoxyphenyl)-6,7-dimethoxychromen-4-one	9.64		none	InChI=1S/C18H16O7/c1-22-12-5-4-9(6-10(12)19)13-7-11(20)16-14(25-13)8-15(23-2)18(24-3)17(16)21/h4-8,19,21H,1-3H3	KLAOKWJLUQKWIF-UHFFFAOYSA-N	reference standard_Extrasynthese
768	eupatorin-5-methylether	COC1=C(C=C(C=C1)C2=CC(=O)C3=C(C(=C(C=C3O2)OC)OC)OC)O	21764-09-0	C19H18O7	flavone	flavonoid - flavone-O-methylated	358.105	2.7	2-(3-hydroxy-4-methoxyphenyl)-5,6,7-trimethoxychromen-4-one	9.2		none	InChI=1S/C19H18O7/c1-22-13-6-5-10(7-11(13)20)14-8-12(21)17-15(26-14)9-16(23-2)18(24-3)19(17)25-4/h5-9,20H,1-4H3	LYLDPYNWDVVPIQ-UHFFFAOYSA-N	reference standard_Extrasynthese
769	baicalein-7-methylether	COC1=C(C(=C2C(=C1)OC(=CC2=O)C3=CC=CC=C3)O)O	29550-13-8	C16H12O5	flavone	flavonoid - flavone-O-methylated	284.068	3	5,6-dihydroxy-7-methoxy-2-phenylchromen-4-one	9.77		none	InChI=1S/C16H12O5/c1-20-13-8-12-14(16(19)15(13)18)10(17)7-11(21-12)9-5-3-2-4-6-9/h2-8,18-19H,1H3	ZTHLHHDJRXJGRX-UHFFFAOYSA-N	reference standard_Extrasynthese
770	baicalein-5,6,7-trimethylether	COC1=C(C(=C2C(=C1)OC(=CC2=O)C3=CC=CC=C3)OC)OC	973-67-1	C18H16O5	flavone	flavonoid - flavone-O-methylated	312.1	3.1	5,6,7-trimethoxy-2-phenylchromen-4-one	10.02		none	InChI=1S/C18H16O5/c1-20-15-10-14-16(18(22-3)17(15)21-2)12(19)9-13(23-14)11-7-5-4-6-8-11/h4-10H,1-3H3	HJNJAUYFFFOFBW-UHFFFAOYSA-N	reference standard_Extrasynthese
771	genistein-4,7-dimethylether	COC1=CC=C(C=C1)C2=COC3=CC(=CC(=C3C2=O)O)OC	34086-51-6	C17H14O5	isoflavone	flavonoid - isoflavone-O-methylated	298.084	3.3	5-hydroxy-7-methoxy-3-(4-methoxyphenyl)chromen-4-one	11.14		none	InChI=1S/C17H14O5/c1-20-11-5-3-10(4-6-11)13-9-22-15-8-12(21-2)7-14(18)16(15)17(13)19/h3-9,18H,1-2H3	DQNLRFRBAWCJHQ-UHFFFAOYSA-N	reference standard_Extrasynthese
772	silybin	COC1=C(C=CC(=C1)C2C(OC3=C(O2)C=C(C=C3)C4C(C(=O)C5=C(C=C(C=C5O4)O)O)O)CO)O	22888-70-6	C25H22O10	flavonolignan	flavonoid - flavonolignan	482.121	2.4	(2R,3R)-3,5,7-trihydroxy-2-[(2R,3R)-3-(4-hydroxy-3-methoxyphenyl)-2-(hydroxymethyl)-2,3-dihydro-1,4-benzodioxin-6-yl]-2,3-dihydrochromen-4-one	8.62		none	InChI=1S/C25H22O10/c1-32-17-6-11(2-4-14(17)28)24-20(10-26)33-16-5-3-12(7-18(16)34-24)25-23(31)22(30)21-15(29)8-13(27)9-19(21)35-25/h2-9,20,23-29,31H,10H2,1H3	SEBFKMXJBCUCAI-UHFFFAOYSA-N	reference standard_Extrasynthese
773	baicalein	C1=CC=C(C=C1)C2=CC(=O)C3=C(O2)C=C(C(=C3O)O)O	491-67-8	C15H10O5	flavone	flavonoid - flavone	270.053	1.7	5,6,7-trihydroxy-2-phenylchromen-4-one	9.61		none	InChI=1S/C15H10O5/c16-9-6-11(8-4-2-1-3-5-8)20-12-7-10(17)14(18)15(19)13(9)12/h1-7,17-19H	FXNFHKRTJBSTCS-UHFFFAOYSA-N	reference standard_Extrasynthese
774	hinokiflavone	C1=CC(=CC=C1C2=CC(=O)C3=C(O2)C=C(C(=C3O)OC4=CC=C(C=C4)C5=CC(=O)C6=C(C=C(C=C6O5)O)O)O)O	19202-36-9	C30H18O10	biflavone	flavonoid - biflavone	538.09	4.4	6-[4-(5,7-dihydroxy-4-oxochromen-2-yl)phenoxy]-5,7-dihydroxy-2-(4-hydroxyphenyl)chromen-4-one	10.54		none	InChI=1S/C30H18O10/c31-16-5-1-14(2-6-16)24-12-21(35)28-26(40-24)13-22(36)30(29(28)37)38-18-7-3-15(4-8-18)23-11-20(34)27-19(33)9-17(32)10-25(27)39-23/h1-13,31-33,36-37H	WTDHMFBJQJSTMH-UHFFFAOYSA-N	reference standard_Extrasynthese
775	3,5,7-trihydroxy-3,4,5-trimethoxyflavone	COC1=CC(=CC(=C1OC)OC)C2=C(C(=O)C3=C(C=C(C=C3O2)O)O)O	146132-95-8	C18H16O8	flavone	flavonoid - flavone-O-methylated	360.085	2.2	3,5,7-trihydroxy-2-(3,4,5-trimethoxyphenyl)chromen-4-one	10.07		none	InChI=1S/C18H16O8/c1-23-12-4-8(5-13(24-2)18(12)25-3)17-16(22)15(21)14-10(20)6-9(19)7-11(14)26-17/h4-7,19-20,22H,1-3H3	LHNLHJJGLDWGFS-UHFFFAOYSA-N	reference standard_Extrasynthese
776	gardenin a	COC1=CC(=CC(=C1OC)OC)C2=CC(=O)C3=C(C(=C(C(=C3O2)OC)OC)OC)O	21187-73-5	C21H22O9	flavone	flavonoid - flavone-O-methylated	418.126	3.2	5-hydroxy-6,7,8-trimethoxy-2-(3,4,5-trimethoxyphenyl)chromen-4-one	10.69		none	InChI=1S/C21H22O9/c1-24-13-7-10(8-14(25-2)17(13)26-3)12-9-11(22)15-16(23)19(27-4)21(29-6)20(28-5)18(15)30-12/h7-9,23H,1-6H3	MQBFFYQCZCKSBX-UHFFFAOYSA-N	reference standard_Extrasynthese
777	tectochrysin	COC1=CC(=C2C(=C1)OC(=CC2=O)C3=CC=CC=C3)O	520-28-5	C16H12O4	flavone	flavonoid - flavone-O-methylated	268.074	2.4	5-hydroxy-7-methoxy-2-phenylchromen-4-one	11.28		none	InChI=1S/C16H12O4/c1-19-11-7-12(17)16-13(18)9-14(20-15(16)8-11)10-5-3-2-4-6-10/h2-9,17H,1H3	IRZVHDLBAYNPCT-UHFFFAOYSA-N	reference standard_Extrasynthese
778	sciadopitysin	COC1=CC=C(C=C1)C2=CC(=O)C3=C(O2)C(=C(C=C3O)O)C4=C(C=CC(=C4)C5=CC(=O)C6=C(C=C(C=C6O5)OC)O)OC	521-34-6	C33H24O10	biflavone	flavonoid - biflavone-O-methylated	580.137	6	5,7-dihydroxy-8-[5-(5-hydroxy-7-methoxy-4-oxochromen-2-yl)-2-methoxyphenyl]-2-(4-methoxyphenyl)chromen-4-one	11.57		none	InChI=1S/C33H24O10/c1-39-18-7-4-16(5-8-18)27-15-25(38)32-23(36)13-22(35)30(33(32)43-27)20-10-17(6-9-26(20)41-3)28-14-24(37)31-21(34)11-19(40-2)12-29(31)42-28/h4-15,34-36H,1-3H3	YCXRBCHEOFVYEN-UHFFFAOYSA-N	reference standard_Extrasynthese
779	casticin	COC1=C(C=C(C=C1)C2=C(C(=O)C3=C(C(=C(C=C3O2)OC)OC)O)OC)O	479-91-4	C19H18O8	flavone	flavonoid - flavone-O-methylated	374.1	3.1	5-hydroxy-2-(3-hydroxy-4-methoxyphenyl)-3,6,7-trimethoxychromen-4-one	9.78		none	InChI=1S/C19H18O8/c1-23-11-6-5-9(7-10(11)20)17-19(26-4)16(22)14-12(27-17)8-13(24-2)18(25-3)15(14)21/h5-8,20-21H,1-4H3	PJQLSMYMOKWUJG-UHFFFAOYSA-N	reference standard_Extrasynthese
781	fisetin	C1=CC(=C(C=C1C2=C(C(=O)C3=C(O2)C=C(C=C3)O)O)O)O	528-48-3	C15H10O6	flavonol	flavonoid - flavonol	286.048	2	2-(3,4-dihydroxyphenyl)-3,7-dihydroxychromen-4-one	8.32		none	InChI=1S/C15H10O6/c16-8-2-3-9-12(6-8)21-15(14(20)13(9)19)7-1-4-10(17)11(18)5-7/h1-6,16-18,20H	XHEFDIBZLJXQHF-UHFFFAOYSA-N	reference standard_Extrasynthese
782	karanjin	COC1=C(OC2=C(C1=O)C=CC3=C2C=CO3)C4=CC=CC=C4	521-88-0	C18H12O4	furanoflavonol	flavonoid - furanoflavonol	292.074	3.8	3-methoxy-2-phenylfuro[2,3-h]chromen-4-one	10.96		none	InChI=1S/C18H12O4/c1-20-18-15(19)13-7-8-14-12(9-10-21-14)17(13)22-16(18)11-5-3-2-4-6-11/h2-10H,1H3	LKPQNZRGGNOPPU-UHFFFAOYSA-N	reference standard_Extrasynthese
783	6-methoxyluteolin	COC1=C(C2=C(C=C1O)OC(=CC2=O)C3=CC(=C(C=C3)O)O)O	520-11-6	C16H12O7	flavone	flavonoid - flavone-O-methylated	316.058		2-(3,4-dihydroxyphenyl)-5,7-dihydroxy-6-methoxychromen-4-one	8.88		none	InChI=1S/C16H12O7/c1-22-16-11(20)6-13-14(15(16)21)10(19)5-12(23-13)7-2-3-8(17)9(18)4-7/h2-6,17-18,20-21H,1H3	FHHSEFRSDKWJKJ-UHFFFAOYSA-N	reference standard_Extrasynthese
784	7-hydroxyisoflavone	C1=CC=C(C=C1)C2=COC3=C(C2=O)C=CC(=C3)O	13057-72-2	C15H10O3	isoflavone	flavonoid - isoflavone	238.063	2.8	7-hydroxy-3-phenylchromen-4-one	9.69		none	InChI=1S/C15H10O3/c16-11-6-7-12-14(8-11)18-9-13(15(12)17)10-4-2-1-3-5-10/h1-9,16H	WMKOZARWBMFKAS-UHFFFAOYSA-N	reference standard_Indofine
785	isosakuranetin	COC1=CC=C(C=C1)C2CC(=O)C3=C(C=C(C=C3O2)O)O	480-43-3	C16H14O5	flavanone	flavonoid - flavanone-O-methylated	286.084	2.7	(2S)-5,7-dihydroxy-2-(4-methoxyphenyl)-2,3-dihydrochromen-4-one	10.05		none	InChI=1S/C16H14O5/c1-20-11-4-2-9(3-5-11)14-8-13(19)16-12(18)6-10(17)7-15(16)21-14/h2-7,14,17-18H,8H2,1H3	HMUJXQRRKBLVOO-UHFFFAOYSA-N	reference standard_Extrasynthese
786	wogonin	COC1=C(C=C(C2=C1OC(=CC2=O)C3=CC=CC=C3)O)O	632-85-9	C16H12O5	flavone	flavonoid - flavone-O-methylated	284.068	3	5,7-dihydroxy-8-methoxy-2-phenylchromen-4-one	10.14		none	InChI=1S/C16H12O5/c1-20-15-12(19)7-10(17)14-11(18)8-13(21-16(14)15)9-5-3-2-4-6-9/h2-8,17,19H,1H3	XLTFNNCXVBYBSX-UHFFFAOYSA-N	reference standard_Extrasynthese
787	pinocembrin	C1C(OC2=CC(=CC(=C2C1=O)O)O)C3=CC=CC=C3	480-39-7	C15H12O4	flavanone	flavonoid - flavanone	256.074	2.7	(2S)-5,7-dihydroxy-2-phenyl-2,3-dihydrochromen-4-one	10.11		none	InChI=1S/C15H12O4/c16-10-6-11(17)15-12(18)8-13(19-14(15)7-10)9-4-2-1-3-5-9/h1-7,13,16-17H,8H2	URFCJEUYXNAHFI-UHFFFAOYSA-N	reference standard_Extrasynthese
788	chrysin	C1=CC=C(C=C1)C2=CC(=O)C3=C(C=C(C=C3O2)O)O	480-40-0	C15H10O4	flavone	flavonoid - flavone	254.058	2.1	5,7-dihydroxy-2-phenylchromen-4-one	10.34		none	InChI=1S/C15H10O4/c16-10-6-11(17)15-12(18)8-13(19-14(15)7-10)9-4-2-1-3-5-9/h1-8,16-17H	RTIXKCRFFJGDFG-UHFFFAOYSA-N	reference standard_Extrasynthese
789	7-hydroxy-8-methylisoflavone	Cc1c(ccc2c1occ(c2=O)c3ccccc3)O		C16H12O3	isoflavone	flavonoid - isoflavone-O-methylated	252.079		7-hydroxy-8-methyl-3-phenylchromen-4-one	10.44		none	InChI=1S/C16H12O3/c1-10-14(17)8-7-12-15(18)13(9-19-16(10)12)11-5-3-2-4-6-11/h2-9,17H,1H3	XXFYWASMXZPBAA-UHFFFAOYSA-N	reference standard_Indofine
790	prunetin	COC1=CC(=C2C(=C1)OC=C(C2=O)C3=CC=C(C=C3)O)O	552-59-0	C16H12O5	isoflavone	flavonoid - isoflavone-O-methylated	284.068	3	5-hydroxy-3-(4-hydroxyphenyl)-7-methoxychromen-4-one	10.2		none	InChI=1S/C16H12O5/c1-20-11-6-13(18)15-14(7-11)21-8-12(16(15)19)9-2-4-10(17)5-3-9/h2-8,17-18H,1H3	KQMVAGISDHMXJJ-UHFFFAOYSA-N	reference standard_Fluka
791	Liquiritigenin	C1C(OC2=C(C1=O)C=CC(=C2)O)C3=CC=C(C=C3)O	578-86-9	C15H12O4	flavanone	flavonoid - flavanone	256.074	2.2	(2S)-7-hydroxy-2-(4-hydroxyphenyl)-2,3-dihydrochromen-4-one	8.3		none	InChI=1S/C15H12O4/c16-10-3-1-9(2-4-10)14-8-13(18)12-6-5-11(17)7-15(12)19-14/h1-7,14,16-17H,8H2	FURUXTVZLHCCNA-UHFFFAOYSA-N	reference standard_Extrasynthese
792	genistin	C1=CC(=CC=C1C2=COC3=CC(=CC(=C3C2=O)O)OC4C(C(C(C(O4)CO)O)O)O)O	529-59-9	C21H20O10	isoflavone	flavonoid - isoflavone-O-glycoside	432.106	0.9	5-hydroxy-3-(4-hydroxyphenyl)-7-[(2S,3R,4S,5S,6R)-3,4,5-trihydroxy-6-(hydroxymethyl)oxan-2-yl]oxychromen-4-one	7.15		none	InChI=1S/C21H20O10/c22-7-15-18(26)19(27)20(28)21(31-15)30-11-5-13(24)16-14(6-11)29-8-12(17(16)25)9-1-3-10(23)4-2-9/h1-6,8,15,18-24,26-28H,7H2	ZCOLJUOHXJRHDI-UHFFFAOYSA-N	reference standard_Extrasynthese
793	datiscin	CC1C(C(C(C(O1)OCC2C(C(C(C(O2)OC3=C(OC4=CC(=CC(=C4C3=O)O)O)C5=CC=CC=C5O)O)O)O)O)O)O	16310-92-2	C27H30O15	flavonol	flavonoid - flavonol-O-diglycoside(rut)	594.158	-0.9	5,7-dihydroxy-2-(2-hydroxyphenyl)-3-[3,4,5-trihydroxy-6-[(3,4,5-trihydroxy-6-methyloxan-2-yl)oxymethyl]oxan-2-yl]oxychromen-4-one	7.68		none	InChI=1S/C27H30O15/c1-9-17(31)20(34)22(36)26(39-9)38-8-15-18(32)21(35)23(37)27(41-15)42-25-19(33)16-13(30)6-10(28)7-14(16)40-24(25)11-4-2-3-5-12(11)29/h2-7,9,15,17-18,20-23,26-32,34-37H,8H2,1H3	BJJCTXDEJUWVIC-UHFFFAOYSA-N	reference standard_Extrasynthese
795	quercitrin dihydrat	CC1C(C(C(C(O1)OC2=C(OC3=CC(=CC(=C3C2=O)O)O)C4=CC(=C(C=C4)O)O)O)O)O	522-12-3	C21H20O11	flavonol	flavonoid - flavonol-O-glycoside	448.101	0.9	2-(3,4-dihydroxyphenyl)-5,7-dihydroxy-3-[(2S,3R,4R,5R,6S)-3,4,5-trihydroxy-6-methyloxan-2-yl]oxychromen-4-one	7.98		none	InChI=1S/C21H20O11/c1-7-15(26)17(28)18(29)21(30-7)32-20-16(27)14-12(25)5-9(22)6-13(14)31-19(20)8-2-3-10(23)11(24)4-8/h2-7,15,17-18,21-26,28-29H,1H3	OXGUCUVFOIWWQJ-UHFFFAOYSA-N	reference standard_Roth
796	pratol	COC1=CC=C(C=C1)C2=CC(=O)C3=C(O2)C=C(C=C3)O	487-24-1	C16H12O4	flavone	flavonoid - flavone-O-methylated	268.074	3.6	7-hydroxy-2-(4-methoxyphenyl)chromen-4-one	9.85		none	InChI=1S/C16H12O4/c1-19-12-5-2-10(3-6-12)15-9-14(18)13-7-4-11(17)8-16(13)20-15/h2-9,17H,1H3	SQVXWIUVAILQRH-UHFFFAOYSA-N	reference standard_Extrasynthese
797	sulfuretin	C1=CC(=C(C=C1C=C2C(=O)C3=C(O2)C=C(C=C3)O)O)O	120-05-8	C15H10O5	aurone	flavonoid - aurone	270.053	2.5	(2Z)-2-[(3,4-dihydroxyphenyl)methylidene]-6-hydroxy-1-benzofuran-3-one	8.58		none	InChI=1S/C15H10O5/c16-9-2-3-10-13(7-9)20-14(15(10)19)6-8-1-4-11(17)12(18)5-8/h1-7,16-18H	RGNXWPVNPFAADO-UHFFFAOYSA-N	reference standard_Extrasynthese
798	Genkwanin	COC1=CC(=C2C(=C1)OC(=CC2=O)C3=CC=C(C=C3)O)O	437-64-9	C16H12O5	flavone	flavonoid - flavone-O-methylated	284.068	2.1	5-hydroxy-2-(4-hydroxyphenyl)-7-methoxychromen-4-one	10.58		none	InChI=1S/C16H12O5/c1-20-11-6-12(18)16-13(19)8-14(21-15(16)7-11)9-2-4-10(17)5-3-9/h2-8,17-18H,1H3	JPMYFOBNRRGFNO-UHFFFAOYSA-N	reference standard_Extrasynthese
799	xanthohumol	CC(=CCC1=C(C(=C(C=C1O)OC)C(=O)C=CC2=CC=C(C=C2)O)O)C	6754-58-1	C21H22O5	chalcone	flavonoid - chalcone-prenylated	354.147	5.1	(E)-1-[2,4-dihydroxy-6-methoxy-3-(3-methylbut-2-enyl)phenyl]-3-(4-hydroxyphenyl)prop-2-en-1-one	11.08		6´-prenyl	InChI=1S/C21H22O5/c1-13(2)4-10-16-18(24)12-19(26-3)20(21(16)25)17(23)11-7-14-5-8-15(22)9-6-14/h4-9,11-12,22,24-25H,10H2,1-3H3	ORXQGKIUCDPEAJ-UHFFFAOYSA-N	reference standard_Extrasynthese
800	7,8-benzoflavone	C1=CC=C(C=C1)C2=CC(=O)C3=C(O2)C4=CC=CC=C4C=C3	604-59-1	C19H12O2	benzoflavone	flavonoid - flavone	272.084	4.8	2-phenylbenzo[h]chromen-4-one	11.48		none	InChI=1S/C19H12O2/c20-17-12-18(14-7-2-1-3-8-14)21-19-15-9-5-4-6-13(15)10-11-16(17)19/h1-12H	VFMMPHCGEFXGIP-UHFFFAOYSA-N	reference standard_Extrasynthese
801	dihydromyricetin	C1=C(C=C(C(=C1O)O)O)C2C(C(=O)C3=C(C=C(C=C3O2)O)O)O	27200-12-0	C15H12O8	dihydroflavonol	flavonoid - dihydroflavonol	320.053	1.1	(2R,3R)-3,5,7-trihydroxy-2-(3,4,5-trihydroxyphenyl)-2,3-dihydrochromen-4-one	6.14		none	InChI=1S/C15H12O8/c16-6-3-7(17)11-10(4-6)23-15(14(22)13(11)21)5-1-8(18)12(20)9(19)2-5/h1-4,14-20,22H	KJXSIXMJHKAJOD-UHFFFAOYSA-N	reference standard_Extrasynthese
803	Robinetin	C1=CC2=C(C=C1O)OC(=C(C2=O)O)C3=CC(=C(C(=C3)O)O)O	490-31-3	C15H10O7	flavonol	flavonoid - flavonol	302.043	1.6	3,7-dihydroxy-2-(3,4,5-trihydroxyphenyl)chromen-4-one	7.39		none	InChI=1S/C15H10O7/c16-7-1-2-8-11(5-7)22-15(14(21)12(8)19)6-3-9(17)13(20)10(18)4-6/h1-5,16-18,20-21H	SOEDEYVDCDYMMH-UHFFFAOYSA-N	reference standard_Extrasynthese
804	datiscetin	C1=CC=C(C(=C1)C2=C(C(=O)C3=C(C=C(C=C3O2)O)O)O)O	480-15-9	C15H10O6	flavonol	flavonoid - flavonol	286.048	1.9	3,5,7-trihydroxy-2-(2-hydroxyphenyl)chromen-4-one	9.29		none	InChI=1S/C15H10O6/c16-7-5-10(18)12-11(6-7)21-15(14(20)13(12)19)8-3-1-2-4-9(8)17/h1-6,16-18,20H	WCNLFPKXBGWWDS-UHFFFAOYSA-N	reference standard_Extrasynthese
805	dihydrorobinetin	C1=CC2=C(C=C1O)OC(C(C2=O)O)C3=CC(=C(C(=C3)O)O)O	4382-33-6	C15H12O7	dihydroflavonol	flavonoid - dihydroflavonol	304.058	0.9	(2R,3R)-3,7-dihydroxy-2-(3,4,5-trihydroxyphenyl)-2,3-dihydrochromen-4-one	5.72		none	InChI=1S/C15H12O7/c16-7-1-2-8-11(5-7)22-15(14(21)12(8)19)6-3-9(17)13(20)10(18)4-6/h1-5,14-18,20-21H	VSJCDPYIMBSOKN-UHFFFAOYSA-N	reference standard_Extrasynthese
806	tangeritin	COC1=CC=C(C=C1)C2=CC(=O)C3=C(O2)C(=C(C(=C3OC)OC)OC)OC	481-53-8	C20H20O7	flavone	flavonoid - flavone-O-methylated	372.121	3	5,6,7,8-tetramethoxy-2-(4-methoxyphenyl)chromen-4-one	10.58		none	InChI=1S/C20H20O7/c1-22-12-8-6-11(7-9-12)14-10-13(21)15-16(23-2)18(24-3)20(26-5)19(25-4)17(15)27-14/h6-10H,1-5H3	ULSUXBXHSYSGDT-UHFFFAOYSA-N	reference standard_Roth
807	scutellarein	C1=CC(=CC=C1C2=CC(=O)C3=C(O2)C=C(C(=C3O)O)O)O	529-53-3	C15H10O6	flavone	flavonoid - flavone	286.048	1.4	5,6,7-trihydroxy-2-(4-hydroxyphenyl)chromen-4-one	8.42		none	InChI=1S/C15H10O6/c16-8-3-1-7(2-4-8)11-5-9(17)13-12(21-11)6-10(18)14(19)15(13)20/h1-6,16,18-20H	JVXZRQGOGOXCEC-UHFFFAOYSA-N	reference standard_Extrasynthese
808	kaempferide	COC1=CC=C(C=C1)C2=C(C(=O)C3=C(C=C(C=C3O2)O)O)O	491-54-3	C16H12O6	flavonol	flavonoid - flavonol-O-methylated	300.063	2.2	3,5,7-trihydroxy-2-(4-methoxyphenyl)chromen-4-one	10.5		none	InChI=1S/C16H12O6/c1-21-10-4-2-8(3-5-10)16-15(20)14(19)13-11(18)6-9(17)7-12(13)22-16/h2-7,17-18,20H,1H3	SQFSKOYWJBQGKQ-UHFFFAOYSA-N	reference standard_Extrasynthese
810	amentoflavone	C1=CC(=CC=C1C2=CC(=O)C3=C(O2)C(=C(C=C3O)O)C4=C(C=CC(=C4)C5=CC(=O)C6=C(C=C(C=C6O5)O)O)O)O	1617-53-4	C30H18O10	biflavone	flavonoid - biflavone	538.09		8-[5-(5,7-dihydroxy-4-oxochromen-2-yl)-2-hydroxyphenyl]-5,7-dihydroxy-2-(4-hydroxyphenyl)chromen-4-one	9.85		none	InChI=1S/C30H18O10/c31-15-4-1-13(2-5-15)24-12-23(38)29-21(36)10-20(35)27(30(29)40-24)17-7-14(3-6-18(17)33)25-11-22(37)28-19(34)8-16(32)9-26(28)39-25/h1-12,31-36H	YUSWMAULDXZHPY-UHFFFAOYSA-N	reference standard_Extrasynthese
811	cupressuflavone	C1=CC(=CC=C1C2=CC(=O)C3=C(O2)C(=C(C=C3O)O)C4=C(C=C(C5=C4OC(=CC5=O)C6=CC=C(C=C6)O)O)O)O	3952-18-9	C30H18O10	biflavone	flavonoid - biflavone	538.09		8-[5,7-dihydroxy-2-(4-hydroxyphenyl)-4-oxochromen-8-yl]-5,7-dihydroxy-2-(4-hydroxyphenyl)chromen-4-one	9.33		none	InChI=1S/C30H18O10/c31-15-5-1-13(2-6-15)23-11-21(37)25-17(33)9-19(35)27(29(25)39-23)28-20(36)10-18(34)26-22(38)12-24(40-30(26)28)14-3-7-16(32)8-4-14/h1-12,31-36H	LADPNODMUXOPRG-UHFFFAOYSA-N	reference standard_Extrasynthese
812	chrysin dimethylether	COC1=CC2=C(C(=C1)OC)C(=O)C=C(O2)C3=CC=CC=C3	21392-57-4	C17H14O4	flavone	flavonoid - flavone-O-methylated	282.089	2.2	5,7-dimethoxy-2-phenylchromen-4-one	10.33		none	InChI=1S/C17H14O4/c1-19-12-8-15(20-2)17-13(18)10-14(21-16(17)9-12)11-6-4-3-5-7-11/h3-10H,1-2H3	JRFZSUMZAUHNSL-UHFFFAOYSA-N	reference standard_Extrasynthese
813	5-deoxykaempferol	C1=CC(=CC=C1C2=C(C(=O)C3=C(O2)C=C(C=C3)O)O)O	2034-65-3	C15H10O5	flavonol	flavonoid - flavonol	270.053	2.7	3,7-dihydroxy-2-(4-hydroxyphenyl)chromen-4-one	8.74		none	InChI=1S/C15H10O5/c16-9-3-1-8(2-4-9)15-14(19)13(18)11-6-5-10(17)7-12(11)20-15/h1-7,16-17,19H	OBWHQJYOOCRPST-UHFFFAOYSA-N	reference standard_Extrasynthese
814	cardamonin	COC1=CC(=CC(=C1C(=O)C=CC2=CC=CC=C2)O)O	19309-14-9	C16H14O4	chalcone	flavonoid - chalcone	270.089	3.5	(E)-1-(2,4-dihydroxy-6-methoxyphenyl)-3-phenylprop-2-en-1-one	10.75		none	InChI=1S/C16H14O4/c1-20-15-10-12(17)9-14(19)16(15)13(18)8-7-11-5-3-2-4-6-11/h2-10,17,19H,1H3	NYSZJNUIVUBQMM-UHFFFAOYSA-N	reference standard_PhytoLab
815	flavanomarein	C1C(OC2=C(C1=O)C=CC(=C2O)OC3C(C(C(C(O3)CO)O)O)O)C4=CC(=C(C=C4)O)O	577-38-8	C21H22O11	flavanone	flavonoid - flavanone-O-glycoside	450.116	-0.3	(2S)-2-(3,4-dihydroxyphenyl)-8-hydroxy-7-[(2S,3R,4S,5S,6R)-3,4,5-trihydroxy-6-(hydroxymethyl)oxan-2-yl]oxy-2,3-dihydrochromen-4-one	6.11		none	InChI=1S/C21H22O11/c22-7-15-16(26)18(28)19(29)21(32-15)31-13-4-2-9-11(24)6-14(30-20(9)17(13)27)8-1-3-10(23)12(25)5-8/h1-5,14-16,18-19,21-23,25-29H,6-7H2	DGGOLFCPSUVVHX-UHFFFAOYSA-N	reference standard_Extrasynthese
816	Myricitrin	CC1C(C(C(C(O1)OC2=C(OC3=CC(=CC(=C3C2=O)O)O)C4=CC(=C(C(=C4)O)O)O)O)O)O	17912-87-7	C21H20O12	flavonol	flavonoid - flavonol-O-glycoside	464.095		5,7-dihydroxy-3-[(2S,3R,4R,5R,6S)-3,4,5-trihydroxy-6-methyloxan-2-yl]oxy-2-(3,4,5-trihydroxyphenyl)chromen-4-one	7.39		none	InChI=1S/C21H20O12/c1-6-14(26)17(29)18(30)21(31-6)33-20-16(28)13-9(23)4-8(22)5-12(13)32-19(20)7-2-10(24)15(27)11(25)3-7/h2-6,14,17-18,21-27,29-30H,1H3	DCYOADKBABEMIQ-UHFFFAOYSA-N	reference standard_Extrasynthese
817	5,7,3,4-tetramethoxyisoflavone	COC1=C(C=C(C=C1)C2=CC(=O)C3=C(O2)C=C(C=C3OC)OC)OC	40316-84-5	C19H18O6	isoflavone	flavonoid - isoflavone-O-methylated	342.11		3-(3,4-dimethoxyphenyl)-5,7-dimethoxychromen-4-one	9.688		none	InChI=1S/C19H18O6/c1-21-12-8-17(24-4)19-13(20)10-15(25-18(19)9-12)11-5-6-14(22-2)16(7-11)23-3/h5-10H,1-4H3	CLXVBVLQKLQNRQ-UHFFFAOYSA-N	reference standard_Indofine
818	6,7,3,4-tetramethoxyisoflavone	COC1=C(C=C(C=C1)C2=COC3=CC(=C(C=C3C2=O)OC)OC)OC	24126-93-0	C19H18O6	isoflavone	flavonoid - isoflavone-O-methylated	342.11		3-(3,4-dimethoxyphenyl)-6,7-dimethoxychromen-4-one	9.35		none	InChI=1S/C19H18O6/c1-21-14-6-5-11(7-16(14)22-2)13-10-25-15-9-18(24-4)17(23-3)8-12(15)19(13)20/h5-10H,1-4H3	OYSKBZHHLYECLU-UHFFFAOYSA-N	reference standard_Indofine
819	7-hydroxy-6-methoxyisoflavone	COC1=C(C=C2C(=C1)C(=O)C(=CO2)C3=CC=CC=C3)O	75187-55-2	C16H12O4	isoflavone	flavonoid - isoflavone-O-methylated	268.074		7-hydroxy-6-methoxy-3-phenylchromen-4-one	9.77		none	InChI=1S/C16H12O4/c1-19-15-7-11-14(8-13(15)17)20-9-12(16(11)18)10-5-3-2-4-6-10/h2-9,17H,1H3	GQVNHXNTSMARSK-UHFFFAOYSA-N	reference standard_Indofine
820	7-methoxy-8-methylisoflavone	CC1=C(C=CC2=C1OC=C(C2=O)C3=CC=CC=C3)OC	163218-90-4	C17H14O3	isoflavone	flavonoid - isoflavone-C,O-methylated	266.094		7-methoxy-8-methyl-3-phenylchromen-4-one	11.01		none	InChI=1S/C17H14O3/c1-11-15(19-2)9-8-13-16(18)14(10-20-17(11)13)12-6-4-3-5-7-12/h3-10H,1-2H3	NZMHSFKLMZHZNF-UHFFFAOYSA-N	reference standard_Indofine
821	5,7,4-trimethoxyisoflavone	COC1=CC=C(C=C1)C2=COC3=C(C2=O)C(=CC(=C3)OC)OC	1162-82-9	C18H16O5	isoflavone	flavonoid - isoflavone-O-methylated	312.1	3.1	5,7-dimethoxy-3-(4-methoxyphenyl)chromen-4-one	10.17		none	InChI=1S/C18H16O5/c1-20-12-6-4-11(5-7-12)14-10-23-16-9-13(21-2)8-15(22-3)17(16)18(14)19/h4-10H,1-3H3	PVVORTURQPBPEQ-UHFFFAOYSA-N	reference standard_Indofine
822	7,3,4-trimethoxyisoflavone	COC1=CC2=C(C=C1)C(=O)C(=CO2)C3=CC(=C(C=C3)OC)OC	1621-61-0	C18H16O5	isoflavone	flavonoid - isoflavone-O-methylated	312.1	3.1	3-(3,4-dimethoxyphenyl)-7-methoxychromen-4-one	9.85		none	InChI=1S/C18H16O5/c1-20-12-5-6-13-16(9-12)23-10-14(18(13)19)11-4-7-15(21-2)17(8-11)22-3/h4-10H,1-3H3	UKWLNMIPRJLYGH-UHFFFAOYSA-N	reference standard_Indofine
823	7-methoxyisoflavone	COC1=CC2=C(C=C1)C(=O)C(=CO2)C3=CC=CC=C3	1621-56-3	C16H12O3	isoflavone	flavonoid - isoflavone-O-methylated	252.079	3.2	7-methoxy-3-phenylchromen-4-one	10.28		none	InChI=1S/C16H12O3/c1-18-12-7-8-13-15(9-12)19-10-14(16(13)17)11-5-3-2-4-6-11/h2-10H,1H3	IECSQLKWZBEUGA-UHFFFAOYSA-N	reference standard_Indofine
824	6,4-dimethoxy-7-hydroxyisoflavone	COC1=CC=C(C=C1)C2=COC3=CC(=C(C=C3C2=O)OC)O	550-79-8	C17H14O5	isoflavone	flavonoid - isoflavone-O-methylated	298.084	2.8	7-hydroxy-6-methoxy-3-(4-methoxyphenyl)chromen-4-one	9.79		none	InChI=1S/C17H14O5/c1-20-11-5-3-10(4-6-11)13-9-22-15-8-14(18)16(21-2)7-12(15)17(13)19/h3-9,18H,1-2H3	KJGPBYUQZLUKLL-UHFFFAOYSA-N	reference standard_Indofine
825	3,4-dimethoxy-7-hydroxyisoflavone	COC1=C(C=C(C=C1)C2=COC3=C(C2=O)C=CC(=C3)O)OC	24160-14-3	C17H14O5	isoflavone	flavonoid - isoflavone-O-methylated	298.084	2.8	3-(3,4-dimethoxyphenyl)-7-hydroxychromen-4-one	9.12		none	InChI=1S/C17H14O5/c1-20-14-6-3-10(7-16(14)21-2)13-9-22-15-8-11(18)4-5-12(15)17(13)19/h3-9,18H,1-2H3	VFZIJLPRJAQGFO-UHFFFAOYSA-N	reference standard_Indofine
826	7-hydroxy-4-methoxy-8-methylisoflavone	Cc1c(ccc2c1occ(c2=O)c3ccc(cc3)OC)O		C17H14O4	isoflavone	flavonoid - isoflavone-C,O-methylated	282.089		7-hydroxy-3-(4-methoxyphenyl)-8-methylchromen-4-one	10.42		none	InChI=1S/C17H14O4/c1-10-15(18)8-7-13-16(19)14(9-21-17(10)13)11-3-5-12(20-2)6-4-11/h3-9,18H,1-2H3	OUWFBXWBRBUQKC-UHFFFAOYSA-N	reference standard_Indofine
827	4,7-dimethoxy-8-methylisoflavone	Cc1c(ccc2c1occ(c2=O)c3ccc(cc3)OC)OC		C18H16O4	isoflavone	flavonoid - isoflavone-C,O-methylated	296.105		7-methoxy-3-(4-methoxyphenyl)-8-methylchromen-4-one	11.04		none	InChI=1S/C18H16O4/c1-11-16(21-3)9-8-14-17(19)15(10-22-18(11)14)12-4-6-13(20-2)7-5-12/h4-10H,1-3H3	KXVTZKSYTLNZLN-UHFFFAOYSA-N	reference standard_Indofine
828	isoflavone	C1=CC=C(C=C1)C2=COC3=CC=CC=C3C2=O	574-12-9	C15H10O2	isoflavone	flavonoid - isoflavone	222.068	3.2	3-phenylchromen-4-one	10.12		none	InChI=1S/C15H10O2/c16-15-12-8-4-5-9-14(12)17-10-13(15)11-6-2-1-3-7-11/h1-10H	GOMNOOKGLZYEJT-UHFFFAOYSA-N	reference standard_Indofine
829	Genistein	C1=CC(=CC=C1C2=COC3=CC(=CC(=C3C2=O)O)O)O	446-72-0	C15H10O5	isoflavone	flavonoid - isoflavone	270.053	2.7	5,7-dihydroxy-3-(4-hydroxyphenyl)chromen-4-one	9.02		none	InChI=1S/C15H10O5/c16-9-3-1-8(2-4-9)11-7-20-13-6-10(17)5-12(18)14(13)15(11)19/h1-7,16-18H	TZBJGXHYKVUXJN-UHFFFAOYSA-N	reference standard_fluka
830	isoliquiritigenin	C1=CC(=CC=C1C=CC(=O)C2=C(C=C(C=C2)O)O)O	961-29-5	C15H12O4	chalcone	flavonoid - chalcone	256.074		(E)-1-(2,4-dihydroxyphenyl)-3-(4-hydroxyphenyl)prop-2-en-1-one	9.36		none	InChI=1S/C15H12O4/c16-11-4-1-10(2-5-11)3-8-14(18)13-7-6-12(17)9-15(13)19/h1-9,16-17,19H	DXDRHHKMWQZJHT-UHFFFAOYSA-N	reference standard_Extrasynthese
831	2,5-dihydroxychalcone	C1=CC=C(C=C1)C=CC(=O)C2=C(C=CC(=C2)O)O	19312-13-1	C15H12O3	chalcone	flavonoid - chalcone	240.079	3.5	(E)-1-(2,5-dihydroxyphenyl)-3-phenylprop-2-en-1-one	10.46		none	InChI=1S/C15H12O3/c16-12-7-9-15(18)13(10-12)14(17)8-6-11-4-2-1-3-5-11/h1-10,16,18H	PZVRZRARFZZBCA-UHFFFAOYSA-N	reference standard_Indofine
832	2,4-dihydroxy-4,6-dimethoxychalcone	COC1=CC(=C(C(=C1)OC)C(=O)C=CC2=CC=C(C=C2)O)O	37308-75-1	C17H16O5	chalcone	flavonoid - chalcone-O-methylated	300.1		(E)-1-(2-hydroxy-4,6-dimethoxyphenyl)-3-(4-hydroxyphenyl)prop-2-en-1-one	10.55		none	InChI=1S/C17H16O5/c1-21-13-9-15(20)17(16(10-13)22-2)14(19)8-5-11-3-6-12(18)7-4-11/h3-10,18,20H,1-2H3	UXUFMIJZNYXWDX-UHFFFAOYSA-N	reference standard_Extrasynthese
833	narigenin chalcon	C1=CC(=CC=C1C=CC(=O)C2=C(C=C(C=C2O)O)O)O	73692-50-9	C15H12O5	chalcone	flavonoid - chalcone	272.068	2.8	(E)-3-(4-hydroxyphenyl)-1-(2,4,6-trihydroxyphenyl)prop-2-en-1-one	8.86		none	InChI=1S/C15H12O5/c16-10-4-1-9(2-5-10)3-6-12(18)15-13(19)7-11(17)8-14(15)20/h1-8,16-17,19-20H	YQHMWTPYORBCMF-UHFFFAOYSA-N	reference standard_PhytoLab
834	chalcone	C1=CC=C(C=C1)C=CC(=O)C2=CC=CC=C2	614-47-1	C15H12O	chalcone	flavonoid - chalcone	208.089	3.1	(E)-1,3-diphenylprop-2-en-1-one	10.75		none	InChI=1S/C15H12O/c16-15(14-9-5-2-6-10-14)12-11-13-7-3-1-4-8-13/h1-12H	DQFBYFPFKXHELB-UHFFFAOYSA-N	reference standard_Indofine
835	2-hydroxy-4,4,6-trimethoxychalcone	COC1=CC=C(C=C1)C=CC(=O)C2=C(C=C(C=C2OC)OC)O	3420-72-2	C18H18O5	chalcone	flavonoid - chalcone-O-methylated	314.115		1-(2,4-dimethoxyphenyl)-3-(2-hydroxy-4-methoxyphenyl)prop-2-en-1-one	11.42		none	InChI=1S/C18H18O5/c1-21-13-7-4-12(5-8-13)6-9-15(19)18-16(20)10-14(22-2)11-17(18)23-3/h4-11,20H,1-3H3	CGIBCVBDFUTMPT-UHFFFAOYSA-N	reference standard_Extrasynthese
836	phloretin	C1=CC(=CC=C1CCC(=O)C2=C(C=C(C=C2O)O)O)O	60-82-2	C15H14O5	dihydrochalcone	flavonoid - dihydrochalcone	274.084	2.6	3-(4-hydroxyphenyl)-1-(2,4,6-trihydroxyphenyl)propan-1-one	8.94		none	InChI=1S/C15H14O5/c16-10-4-1-9(2-5-10)3-6-12(18)15-13(19)7-11(17)8-14(15)20/h1-2,4-5,7-8,16-17,19-20H,3,6H2	VGEREEWJJVICBM-UHFFFAOYSA-N	reference standard_Indofine
837	2,4-dihydroxychalcone	C1=CC=C(C=C1)C(=O)C=CC2=C(C=C(C=C2)O)O	92496-59-8	C15H12O3	chalcone	flavonoid - chalcone	240.079	3	3-(2,4-dihydroxyphenyl)-1-phenylprop-2-en-1-one	10.6		none	InChI=1S/C15H12O3/c16-13-8-6-12(15(18)10-13)7-9-14(17)11-4-2-1-3-5-11/h1-10,16,18H	LKNPFZQVNZFLIC-UHFFFAOYSA-N	reference standard_Indofine
839	rutin	CC1C(C(C(C(O1)OCC2C(C(C(C(O2)OC3=C(OC4=CC(=CC(=C4C3=O)O)O)C5=CC(=C(C=C5)O)O)O)O)O)O)O)O	153-18-4	C27H30O16	flavonol	flavonoid - flavonol-O-diglycoside(rut)	610.153	-1.3	2-(3,4-dihydroxyphenyl)-5,7-dihydroxy-3-[(2S,3R,4S,5S,6R)-3,4,5-trihydroxy-6-[[(2R,3R,4R,5R,6S)-3,4,5-trihydroxy-6-methyloxan-2-yl]oxymethyl]oxan-2-yl]oxychromen-4-one	7.52		none	InChI=1S/C27H30O16/c1-8-17(32)20(35)22(37)26(40-8)39-7-15-18(33)21(36)23(38)27(42-15)43-25-19(34)16-13(31)5-10(28)6-14(16)41-24(25)9-2-3-11(29)12(30)4-9/h2-6,8,15,17-18,20-23,26-33,35-38H,7H2,1H3	IKGXIBQEEMLURG-UHFFFAOYSA-N	reference standard_Extrasynthese
840	hyperoside	C1=CC(=C(C=C1C2=C(C(=O)C3=C(C=C(C=C3O2)O)O)O[C@H]4[C@@H]([C@H]([C@H]([C@H](O4)CO)O)O)O)O)O	482-36-0	C21H20O12	flavonol	flavonoid - flavonol-O-glycoside	464.095	0.4	2-(3,4-dihydroxyphenyl)-5,7-dihydroxy-3-[(2S,3R,4S,5R,6R)-3,4,5-trihydroxy-6-(hydroxymethyl)oxan-2-yl]oxychromen-4-one	7.53		none	InChI=1S/C21H20O12/c22-6-13-15(27)17(29)18(30)21(32-13)33-20-16(28)14-11(26)4-8(23)5-12(14)31-19(20)7-1-2-9(24)10(25)3-7/h1-5,13,15,17-18,21-27,29-30H,6H2/t13-,15+,17+,18-,21+/m1/s1	OVSQVDMCBVZWGM-DTGCRPNFSA-N	reference standard_Extrasynthese
841	hesperidin	CC1C(C(C(C(O1)OCC2C(C(C(C(O2)OC3=CC(=C4C(=O)CC(OC4=C3)C5=CC(=C(C=C5)OC)O)O)O)O)O)O)O)O	520-26-3	C28H34O15	flavanone	flavonoid - flavanone-O-diglycoside(rut)	610.19	-1.1	(2S)-5-hydroxy-2-(3-hydroxy-4-methoxyphenyl)-7-[(2S,3R,4S,5S,6R)-3,4,5-trihydroxy-6-[[(2R,3R,4R,5R,6S)-3,4,5-trihydroxy-6-methyloxan-2-yl]oxymethyl]oxan-2-yl]oxy-2,3-dihydrochromen-4-one	7.59		none	InChI=1S/C28H34O15/c1-10-21(32)23(34)25(36)27(40-10)39-9-19-22(33)24(35)26(37)28(43-19)41-12-6-14(30)20-15(31)8-17(42-18(20)7-12)11-3-4-16(38-2)13(29)5-11/h3-7,10,17,19,21-30,32-37H,8-9H2,1-2H3	QUQPHWDTPGMPEX-UHFFFAOYSA-N	reference standard_Extrasynthese
842	naringin	CC1C(C(C(C(O1)OC2C(C(C(OC2OC3=CC(=C4C(=O)CC(OC4=C3)C5=CC=C(C=C5)O)O)CO)O)O)O)O)O	10236-47-2	C27H32O14	flavanone	flavonoid - flavanone-O-diglycoside(neo)	580.179	-0.5	(2S)-7-[(2S,3R,4S,5S,6R)-4,5-dihydroxy-6-(hydroxymethyl)-3-[(2S,3R,4R,5R,6S)-3,4,5-trihydroxy-6-methyloxan-2-yl]oxyoxan-2-yl]oxy-5-hydroxy-2-(4-hydroxyphenyl)-2,3-dihydrochromen-4-one	7.53		none	InChI=1S/C27H32O14/c1-10-20(32)22(34)24(36)26(37-10)41-25-23(35)21(33)18(9-28)40-27(25)38-13-6-14(30)19-15(31)8-16(39-17(19)7-13)11-2-4-12(29)5-3-11/h2-7,10,16,18,20-30,32-36H,8-9H2,1H3	DFPMSGMNTNDNHN-UHFFFAOYSA-N	reference standard_Roth
843	glabridin	CC1(C=CC2=C(O1)C=CC3=C2OCC(C3)C4=C(C=C(C=C4)O)O)C	59870-68-7	C20H20O4	isoflavan	flavonoid - isoflavan	324.136	3.9	4-[(3R)-8,8-dimethyl-3,4-dihydro-2H-pyrano[2,3-f]chromen-3-yl]benzene-1,3-diol	10.9		8´-prenyl	InChI=1S/C20H20O4/c1-20(2)8-7-16-18(24-20)6-3-12-9-13(11-23-19(12)16)15-5-4-14(21)10-17(15)22/h3-8,10,13,21-22H,9,11H2,1-2H3	LBQIJVLKGVZRIW-UHFFFAOYSA-N	reference standard_Extrasynthese
844	vitexin-2-O-rhamnoside	CC1C(C(C(C(O1)OC2C(C(C(OC2C3=C(C=C(C4=C3OC(=CC4=O)C5=CC=C(C=C5)O)O)O)CO)O)O)O)O)O	64820-99-1	C27H30O14	flavone	flavonoid - flavone-C,O-diglycoside	578.164	-0.9	8-[(2S,3R,4S,5S,6R)-4,5-dihydroxy-6-(hydroxymethyl)-3-[(2S,3R,4R,5R,6S)-3,4,5-trihydroxy-6-methyloxan-2-yl]oxyoxan-2-yl]-5,7-dihydroxy-2-(4-hydroxyphenyl)chromen-4-one	7.07		none	InChI=1S/C27H30O14/c1-9-19(33)21(35)23(37)27(38-9)41-26-22(36)20(34)16(8-28)40-25(26)18-13(31)6-12(30)17-14(32)7-15(39-24(17)18)10-2-4-11(29)5-3-10/h2-7,9,16,19-23,25-31,33-37H,8H2,1H3	LYGPBZVKGHHTIE-UHFFFAOYSA-N	reference standard_Extrasynthese
845	isoliquiritin	C1=CC(=CC=C1C=CC(=O)C2=C(C=C(C=C2)O)O)OC3C(C(C(C(O3)CO)O)O)O	5041-81-6	C21H22O9	chalcone	flavonoid - chalcone-O-glycoside	418.126	1.7	(E)-1-(2,4-dihydroxyphenyl)-3-[4-[(2S,3R,4S,5S,6R)-3,4,5-trihydroxy-6-(hydroxymethyl)oxan-2-yl]oxyphenyl]prop-2-en-1-one	8.1		none	InChI=1S/C21H22O9/c22-10-17-18(26)19(27)20(28)21(30-17)29-13-5-1-11(2-6-13)3-8-15(24)14-7-4-12(23)9-16(14)25/h1-9,17-23,25-28H,10H2	YNWXJFQOCHMPCK-UHFFFAOYSA-N	reference standard_Extrasynthese
846	trilobatin	C1=CC(=CC=C1CCC(=O)C2=C(C=C(C=C2O)OC3C(C(C(C(O3)CO)O)O)O)O)O	4192-90-9	C21H24O10	chalcone	flavonoid - chalcone-O-glycoside	436.137	1.2	1-[2,6-dihydroxy-4-[(2S,3R,4S,5S,6R)-3,4,5-trihydroxy-6-(hydroxymethyl)oxan-2-yl]oxyphenyl]-3-(4-hydroxyphenyl)propan-1-one	8.28		none	InChI=1S/C21H24O10/c22-9-16-18(27)19(28)20(29)21(31-16)30-12-7-14(25)17(15(26)8-12)13(24)6-3-10-1-4-11(23)5-2-10/h1-2,4-5,7-8,16,18-23,25-29H,3,6,9H2	GSTCPEBQYSOEHV-UHFFFAOYSA-N	reference standard_Extrasynthese
847	didymin	CC1C(C(C(C(O1)OCC2C(C(C(C(O2)OC3=CC(=C4C(=O)CC(OC4=C3)C5=CC=C(C=C5)OC)O)O)O)O)O)O)O	14259-47-3	C28H34O14	flavanone	flavonoid - flavanone-O-diglycoside(rut)	594.195	-0.7	(2S)-5-hydroxy-2-(4-methoxyphenyl)-7-[(2S,3R,4S,5S,6R)-3,4,5-trihydroxy-6-[[(2R,3R,4R,5R,6S)-3,4,5-trihydroxy-6-methyloxan-2-yl]oxymethyl]oxan-2-yl]oxy-2,3-dihydrochromen-4-one	8.54		none	InChI=1S/C28H34O14/c1-11-21(31)23(33)25(35)27(39-11)38-10-19-22(32)24(34)26(36)28(42-19)40-14-7-15(29)20-16(30)9-17(41-18(20)8-14)12-3-5-13(37-2)6-4-12/h3-8,11,17,19,21-29,31-36H,9-10H2,1-2H3	RMCRQBAILCLJGU-UHFFFAOYSA-N	reference standard_Extrasynthese
848	syringetin-3-O-galactoside	COC1=CC(=CC(=C1O)OC)C2=C(C(=O)C3=C(C=C(C=C3O2)O)O)O[C@H]4[C@@H]([C@H]([C@H]([C@H](O4)CO)O)O)O	55025-56-4	C23H24O13	flavonol	flavonoid - flavonol-O-glycoside	508.122	0.7	5,7-dihydroxy-2-(4-hydroxy-3,5-dimethoxyphenyl)-3-[(3R,4S,5R,6R)-3,4,5-trihydroxy-6-(hydroxymethyl)oxan-2-yl]oxychromen-4-one	7.94		none	InChI=1S/C23H24O13/c1-32-12-3-8(4-13(33-2)16(12)27)21-22(18(29)15-10(26)5-9(25)6-11(15)34-21)36-23-20(31)19(30)17(28)14(7-24)35-23/h3-6,14,17,19-20,23-28,30-31H,7H2,1-2H3/t14-,17+,19+,20-,23+/m1/s1	JMFWYRWPJVEZPV-UOCKATJYSA-N	reference standard_Extrasynthese
849	marein	C1=CC(=C(C=C1C=CC(=O)C2=C(C(=C(C=C2)OC3C(C(C(C(O3)CO)O)O)O)O)O)O)O	535-96-6	C21H22O11	chalcone	flavonoid - chalcone-O-glycoside	450.116	0.7	(E)-3-(3,4-dihydroxyphenyl)-1-[2,3-dihydroxy-4-[(2S,3R,4S,5S,6R)-3,4,5-trihydroxy-6-(hydroxymethyl)oxan-2-yl]oxyphenyl]prop-2-en-1-one	7.22		none	InChI=1S/C21H22O11/c22-8-15-18(28)19(29)20(30)21(32-15)31-14-6-3-10(16(26)17(14)27)11(23)4-1-9-2-5-12(24)13(25)7-9/h1-7,15,18-22,24-30H,8H2	XGEYXJDOVMEJNG-UHFFFAOYSA-N	reference standard_Extrasynthese
850	syringetin-3-O-glucoside	COc1cc(cc(OC)c1O)C2=C(O[C@@H]3O[C@H](CO)[C@@H](O)[C@H](O)[C@H]3O)C(=O)c4c(O)cc(O)cc4O2	40039-49-4	C23H24O13	flavonol	flavonoid - flavonol-O-methylated-O-glycoside	508.122		5,7-dihydroxy-2-(4-hydroxy-3,5-dimethoxyphenyl)-3-[(2S,3R,4S,5S,6R)-3,4,5-trihydroxy-6-(hydroxymethyl)oxan-2-yl]oxychromen-4-one	7.93		none	InChI=1S/C23H24O13/c1-32-12-3-8(4-13(33-2)16(12)27)21-22(18(29)15-10(26)5-9(25)6-11(15)34-21)36-23-20(31)19(30)17(28)14(7-24)35-23/h3-6,14,17,19-20,23-28,30-31H,7H2,1-2H3/t14-,17-,19+,20-,23+/m1/s1	JMFWYRWPJVEZPV-AVGVHVDKSA-N	reference standard_Extrasynthese
851	myricetin-3-O-glucoside	C1=C(C=C(C(=C1O)O)O)C2=C(C(=O)C3=C(C=C(C=C3O2)O)O)O[C@H]4C(C([C@@H]([C@H](O4)CO)O)O)O	19833-12-6	C21H20O13	flavonol	flavonoid - flavonol-O-glycoside	480.09	0	5,7-dihydroxy-3-[(2S,3R,4S,5S,6R)-3,4,5-trihydroxy-6-(hydroxymethyl)oxan-2-yl]oxy-2-(3,4,5-trihydroxyphenyl)chromen-4-one	7.05		none	InChI=1S/C21H20O13/c22-5-12-15(28)17(30)18(31)21(33-12)34-20-16(29)13-8(24)3-7(23)4-11(13)32-19(20)6-1-9(25)14(27)10(26)2-6/h1-4,12,15,17-18,21-28,30-31H,5H2/t12-,15-,17?,18?,21+/m1/s1	FOHXFLPXBUAOJM-ICSFOJPJSA-N	reference standard_Extrasynthese
852	Robinin	CC1C(C(C(C(O1)OCC2C(C(C(C(O2)OC3=C(OC4=CC(=CC(=C4C3=O)O)OC5C(C(C(C(O5)C)O)O)O)C6=CC=C(C=C6)O)O)O)O)O)O)O	301-19-9	C33H40O19	flavonol	flavonoid - flavonol-O-triglycoside	740.216	-2.2	5-hydroxy-2-(4-hydroxyphenyl)-7-[(2S,3R,4R,5R,6S)-3,4,5-trihydroxy-6-methyloxan-2-yl]oxy-3-[(2S,3R,4S,5R,6R)-3,4,5-trihydroxy-6-[[(2S,3R,4R,5R,6S)-3,4,5-trihydroxy-6-methyloxan-2-yl]oxymethyl]oxan-2-yl]oxychromen-4-one	7.19		none	InChI=1S/C33H40O19/c1-10-19(36)23(40)26(43)31(47-10)46-9-17-21(38)25(42)28(45)33(51-17)52-30-22(39)18-15(35)7-14(49-32-27(44)24(41)20(37)11(2)48-32)8-16(18)50-29(30)12-3-5-13(34)6-4-12/h3-8,10-11,17,19-21,23-28,31-38,40-45H,9H2,1-2H3	PEFASEPMJYRQBW-UHFFFAOYSA-N	reference standard_Extrasynthese
853	isorhamnetin-3-O-glucoside	COC1=C(C=CC(=C1)C2=C(C(=O)C3=C(C=C(C=C3O2)O)O)OC4C(C(C(C(O4)CO)O)O)O)O	5041-82-7	C22H22O12	flavonol	flavonoid - flavonol-O-glycoside	478.111	0.7	5,7-dihydroxy-2-(4-hydroxy-3-methoxyphenyl)-3-[(2S,3R,4S,5S,6R)-3,4,5-trihydroxy-6-(hydroxymethyl)oxan-2-yl]oxychromen-4-one	8.01		none	InChI=1S/C22H22O12/c1-31-12-4-8(2-3-10(12)25)20-21(17(28)15-11(26)5-9(24)6-13(15)32-20)34-22-19(30)18(29)16(27)14(7-23)33-22/h2-6,14,16,18-19,22-27,29-30H,7H2,1H3	CQLRUIIRRZYHHS-UHFFFAOYSA-N	reference standard_Extrasynthese
854	narirutin	CC1C(C(C(C(O1)OCC2C(C(C(C(O2)OC3=CC(=C4C(=O)CC(OC4=C3)C5=CC=C(C=C5)O)O)O)O)O)O)O)O	14259-46-2	C27H32O14	flavanone	flavonoid - flavanone-O-diglycoside(rut)	580.179	-1.1	(2S)-5-hydroxy-2-(4-hydroxyphenyl)-7-[(2S,3R,4S,5S,6R)-3,4,5-trihydroxy-6-[[(2R,3R,4R,5R,6S)-3,4,5-trihydroxy-6-methyloxan-2-yl]oxymethyl]oxan-2-yl]oxy-2,3-dihydrochromen-4-one	7.41		none	InChI=1S/C27H32O14/c1-10-20(31)22(33)24(35)26(38-10)37-9-18-21(32)23(34)25(36)27(41-18)39-13-6-14(29)19-15(30)8-16(40-17(19)7-13)11-2-4-12(28)5-3-11/h2-7,10,16,18,20-29,31-36H,8-9H2,1H3	HXTFHSYLYXVTHC-UHFFFAOYSA-N	reference standard_Extrasynthese
855	trihydroxy ethylrutin	CC1C(C(C(C(O1)OCC2C(C(C(C(O2)OC3=C(OC4=CC(=CC(=C4C3=O)O)OCCO)C5=CC(=C(C=C5)OCCO)OCCO)O)O)O)O)O)O	7085-55-4	C33H42O19	flavonol	flavonoid - flavonol-O-diglycoside(rut)	742.232	-2.4	2-[3,4-bis(2-hydroxyethoxy)phenyl]-5-hydroxy-7-(2-hydroxyethoxy)-3-[3,4,5-trihydroxy-6-[(3,4,5-trihydroxy-6-methyloxan-2-yl)oxymethyl]oxan-2-yl]oxychromen-4-one	7.54		none	InChI=1S/C33H42O19/c1-14-23(38)26(41)28(43)32(49-14)48-13-21-24(39)27(42)29(44)33(51-21)52-31-25(40)22-17(37)11-16(45-7-4-34)12-20(22)50-30(31)15-2-3-18(46-8-5-35)19(10-15)47-9-6-36/h2-3,10-12,14,21,23-24,26-29,32-39,41-44H,4-9,13H2,1H3	IYVFNTXFRYQLRP-UHFFFAOYSA-N	reference standard_Sigma-Aldrich
856	calycosin-7-glucoside	COC1=C(C=C(C=C1)C2=COC3=C(C2=O)C=CC(=C3)OC4C(C(C(C(O4)CO)O)O)O)O	20633-67-4	C22H22O10	isoflavone	flavonoid - isoflavone-O-glycoside	446.121	0.6	3-(3-hydroxy-4-methoxyphenyl)-7-[(2S,3R,4S,5S,6R)-3,4,5-trihydroxy-6-(hydroxymethyl)oxan-2-yl]oxychromen-4-one	6.87		none	InChI=1S/C22H22O10/c1-29-15-5-2-10(6-14(15)24)13-9-30-16-7-11(3-4-12(16)18(13)25)31-22-21(28)20(27)19(26)17(8-23)32-22/h2-7,9,17,19-24,26-28H,8H2,1H3	WACBUPFEGWUGPB-UHFFFAOYSA-N	reference standard_PhytoLab
857	fortunellin	CC1C(C(C(C(O1)OC2C(C(C(OC2OC3=CC(=C4C(=C3)OC(=CC4=O)C5=CC=C(C=C5)OC)O)CO)O)O)O)O)O	20633-93-6	C28H32O14	flavone	flavonoid - flavone-O-diglycoside(neo)	592.179	0.1	7-[(2S,3R,4S,5S,6R)-4,5-dihydroxy-6-(hydroxymethyl)-3-[(2S,3R,4R,5R,6S)-3,4,5-trihydroxy-6-methyloxan-2-yl]oxyoxan-2-yl]oxy-5-hydroxy-2-(4-methoxyphenyl)chromen-4-one	8.72		none	InChI=1S/C28H32O14/c1-11-21(32)23(34)25(36)27(38-11)42-26-24(35)22(33)19(10-29)41-28(26)39-14-7-15(30)20-16(31)9-17(40-18(20)8-14)12-3-5-13(37-2)6-4-12/h3-9,11,19,21-30,32-36H,10H2,1-2H3	MLWDGPFGTFOLRJ-UHFFFAOYSA-N	reference standard_Extrasynthese
858	myricetin-3-O-galactoside	C1=C(C=C(C(=C1O)O)O)C2=C(C(=O)C3=C(C=C(C=C3O2)O)O)OC4C(C(C(C(O4)CO)O)O)O	15648-86-9	C21H20O13	flavonol	flavonoid - flavonol-O-glycoside	480.09	0	5,7-dihydroxy-3-[(2S,3R,4S,5R,6R)-3,4,5-trihydroxy-6-(hydroxymethyl)oxan-2-yl]oxy-2-(3,4,5-trihydroxyphenyl)chromen-4-one	7.03		none	InChI=1S/C21H20O13/c22-5-12-15(28)17(30)18(31)21(33-12)34-20-16(29)13-8(24)3-7(23)4-11(13)32-19(20)6-1-9(25)14(27)10(26)2-6/h1-4,12,15,17-18,21-28,30-31H,5H2	FOHXFLPXBUAOJM-UHFFFAOYSA-N	reference standard_Extrasynthese
859	eriocitrin	CC1C(C(C(C(O1)OCC2C(C(C(C(O2)OC3=CC(=C4C(=O)CC(OC4=C3)C5=CC(=C(C=C5)O)O)O)O)O)O)O)O)O	13463-28-0	C27H32O15	flavanone	flavonoid - flavanone-O-diglycoside(rut)	596.174	-1.4	(2S)-2-(3,4-dihydroxyphenyl)-5-hydroxy-7-[(2S,3R,4S,5S,6R)-3,4,5-trihydroxy-6-[[(2R,3R,4R,5R,6S)-3,4,5-trihydroxy-6-methyloxan-2-yl]oxymethyl]oxan-2-yl]oxy-2,3-dihydrochromen-4-one	6.94		none	InChI=1S/C27H32O15/c1-9-20(32)22(34)24(36)26(39-9)38-8-18-21(33)23(35)25(37)27(42-18)40-11-5-14(30)19-15(31)7-16(41-17(19)6-11)10-2-3-12(28)13(29)4-10/h2-6,9,16,18,20-30,32-37H,7-8H2,1H3	OMQADRGFMLGFJF-UHFFFAOYSA-N	reference standard_Extrasynthese
860	Linarin	CC1C(C(C(C(O1)OCC2C(C(C(C(O2)OC3=CC(=C4C(=C3)OC(=CC4=O)C5=CC=C(C=C5)OC)O)O)O)O)O)O)O	480-36-4	C28H32O14	flavone	flavonoid - flavone-O-diglycoside(rut)	592.179	-0.5	5-hydroxy-2-(4-methoxyphenyl)-7-[(2S,3R,4S,5S,6R)-3,4,5-trihydroxy-6-[[(2R,3R,4R,5R,6S)-3,4,5-trihydroxy-6-methyloxan-2-yl]oxymethyl]oxan-2-yl]oxychromen-4-one	8.73		none	InChI=1S/C28H32O14/c1-11-21(31)23(33)25(35)27(39-11)38-10-19-22(32)24(34)26(36)28(42-19)40-14-7-15(29)20-16(30)9-17(41-18(20)8-14)12-3-5-13(37-2)6-4-12/h3-9,11,19,21-29,31-36H,10H2,1-2H3	YFVGIJBUXMQFOF-UHFFFAOYSA-N	reference standard_Extrasynthese
861	Kaempferol-3-O-rutinoside	CC1C(C(C(C(O1)OCC2C(C(C(C(O2)OC3=C(OC4=CC(=CC(=C4C3=O)O)O)C5=CC=C(C=C5)O)O)O)O)O)O)O	17650-84-9	C27H30O15	flavonol	flavonoid - flavonol-O-diglycoside(rut)	594.158	-0.9	5,7-dihydroxy-2-(4-hydroxyphenyl)-3-[(2S,3R,4S,5S,6R)-3,4,5-trihydroxy-6-[[(2R,3R,4R,5R,6S)-3,4,5-trihydroxy-6-methyloxan-2-yl]oxymethyl]oxan-2-yl]oxychromen-4-one	7.97		none	InChI=1S/C27H30O15/c1-9-17(31)20(34)22(36)26(39-9)38-8-15-18(32)21(35)23(37)27(41-15)42-25-19(33)16-13(30)6-12(29)7-14(16)40-24(25)10-2-4-11(28)5-3-10/h2-7,9,15,17-18,20-23,26-32,34-37H,8H2,1H3	RTATXGUCZHCSNG-UHFFFAOYSA-N	reference standard_Extrasynthese
862	Kaempferol-7-O-glucoside	C1=CC(=CC=C1C2=C(C(=O)C3=C(C=C(C=C3O2)OC4C(C(C(C(O4)CO)O)O)O)O)O)O	16290-07-6	C21H20O11	flavonol	flavonoid - flavonol-O-glycoside	448.101	0.7	3,5-dihydroxy-2-(4-hydroxyphenyl)-7-[(2S,3R,4S,5S,6R)-3,4,5-trihydroxy-6-(hydroxymethyl)oxan-2-yl]oxychromen-4-one	7.75		none	InChI=1S/C21H20O11/c22-7-13-15(25)17(27)19(29)21(32-13)30-10-5-11(24)14-12(6-10)31-20(18(28)16(14)26)8-1-3-9(23)4-2-8/h1-6,13,15,17,19,21-25,27-29H,7H2	YPWHZCPMOQGCDQ-UHFFFAOYSA-N	reference standard_Extrasynthese
863	eriodictyol-7-O-glucoside	C1C(OC2=CC(=CC(=C2C1=O)O)OC3C(C(C(C(O3)CO)O)O)O)C4=CC(=C(C=C4)O)O	38965-51-4	C21H22O11	flavanone	flavonoid - flavanone-O-glycoside	450.116	0.2	(2S)-2-(3,4-dihydroxyphenyl)-5-hydroxy-7-[(2S,3R,4S,5S,6R)-3,4,5-trihydroxy-6-(hydroxymethyl)oxan-2-yl]oxy-2,3-dihydrochromen-4-one	7.02		none	InChI=1S/C21H22O11/c22-7-16-18(27)19(28)20(29)21(32-16)30-9-4-12(25)17-13(26)6-14(31-15(17)5-9)8-1-2-10(23)11(24)3-8/h1-5,14,16,18-25,27-29H,6-7H2	RAFHNDRXYHOLSH-UHFFFAOYSA-N	reference standard_Extrasynthese
864	tiliroside	C1=CC(=CC=C1C=CC(=O)OCC2C(C(C(C(O2)OC3=C(OC4=CC(=CC(=C4C3=O)O)O)C5=CC=C(C=C5)O)O)O)O)O	20316-62-5	C30H26O13	flavonol	flavonoid - flavonol-O-glycoside-acyl	594.137	2.5	[(2R,3S,4S,5R,6S)-6-[5,7-dihydroxy-2-(4-hydroxyphenyl)-4-oxochromen-3-yl]oxy-3,4,5-trihydroxyoxan-2-yl]methyl (E)-3-(4-hydroxyphenyl)prop-2-enoate	8.68		none	InChI=1S/C30H26O13/c31-16-6-1-14(2-7-16)3-10-22(35)40-13-21-24(36)26(38)27(39)30(42-21)43-29-25(37)23-19(34)11-18(33)12-20(23)41-28(29)15-4-8-17(32)9-5-15/h1-12,21,24,26-27,30-34,36,38-39H,13H2	DVGGLGXQSFURLP-UHFFFAOYSA-N	reference standard_Extrasynthese
865	neodiosmin	CC1C(C(C(C(O1)OC2C(C(C(OC2OC3=CC(=C4C(=C3)OC(=CC4=O)C5=CC(=C(C=C5)OC)O)O)CO)O)O)O)O)O	38665-01-9	C28H32O15	flavone	flavonoid - flavone-O-diglycoside(neo)	608.174	-0.3	7-[(2S,3R,4S,5S,6R)-4,5-dihydroxy-6-(hydroxymethyl)-3-[(2S,3R,4R,5R,6S)-3,4,5-trihydroxy-6-methyloxan-2-yl]oxyoxan-2-yl]oxy-5-hydroxy-2-(3-hydroxy-4-methoxyphenyl)chromen-4-one	7.81		none	InChI=1S/C28H32O15/c1-10-21(33)23(35)25(37)27(39-10)43-26-24(36)22(34)19(9-29)42-28(26)40-12-6-14(31)20-15(32)8-17(41-18(20)7-12)11-3-4-16(38-2)13(30)5-11/h3-8,10,19,21-31,33-37H,9H2,1-2H3	VCCNKWWXYVWTLT-UHFFFAOYSA-N	reference standard_Extrasynthese
866	isorhamnetin-3-O-rutinoside	CC1C(C(C(C(O1)OCC2C(C(C(C(O2)OC3=C(OC4=CC(=CC(=C4C3=O)O)O)C5=CC(=C(C=C5)O)OC)O)O)O)O)O)O	604-80-8	C28H32O16	flavonol	flavonoid - flavonol-O-diglycoside(rut)	624.169	-1	5,7-dihydroxy-2-(4-hydroxy-3-methoxyphenyl)-3-[(2S,3R,4S,5S,6R)-3,4,5-trihydroxy-6-[[(2R,3R,4R,5R,6S)-3,4,5-trihydroxy-6-methyloxan-2-yl]oxymethyl]oxan-2-yl]oxychromen-4-one	8.01		none	InChI=1S/C28H32O16/c1-9-18(32)21(35)23(37)27(41-9)40-8-16-19(33)22(36)24(38)28(43-16)44-26-20(34)17-13(31)6-11(29)7-15(17)42-25(26)10-3-4-12(30)14(5-10)39-2/h3-7,9,16,18-19,21-24,27-33,35-38H,8H2,1-2H3	UIDGLYUNOUKLBM-UHFFFAOYSA-N	reference standard_Extrasynthese
867	neoeriocitrin	CC1C(C(C(C(O1)OC2C(C(C(OC2OC3=CC(=C4C(=O)CC(OC4=C3)C5=CC(=C(C=C5)O)O)O)CO)O)O)O)O)O	13241-32-2	C27H32O15	flavanone	flavonoid - flavanone-O-diglycoside(neo)	596.174	-0.9	(2S)-7-[(2S,3R,4S,5S,6R)-4,5-dihydroxy-6-(hydroxymethyl)-3-[(2S,3R,4R,5R,6S)-3,4,5-trihydroxy-6-methyloxan-2-yl]oxyoxan-2-yl]oxy-2-(3,4-dihydroxyphenyl)-5-hydroxy-2,3-dihydrochromen-4-one	7.07		none	InChI=1S/C27H32O15/c1-9-20(33)22(35)24(37)26(38-9)42-25-23(36)21(34)18(8-28)41-27(25)39-11-5-14(31)19-15(32)7-16(40-17(19)6-11)10-2-3-12(29)13(30)4-10/h2-6,9,16,18,20-31,33-37H,7-8H2,1H3	OBKKEZLIABHSGY-UHFFFAOYSA-N	reference standard_Extrasynthese
868	quercetin-3-O-glucose-6-acetate	CC(=O)OCC1C(C(C(C(O1)OC2=C(OC3=CC(=CC(=C3C2=O)O)O)C4=CC(=C(C=C4)O)O)O)O)O	54542-51-7	C23H22O13	flavonol	flavonoid - flavonol-O-glycoside-acyl	506.106	0.4	[(2R,3S,4S,5R,6S)-6-[2-(3,4-dihydroxyphenyl)-5,7-dihydroxy-4-oxochromen-3-yl]oxy-3,4,5-trihydroxyoxan-2-yl]methyl acetate	7.91		none	InChI=1S/C23H22O13/c1-8(24)33-7-15-17(29)19(31)20(32)23(35-15)36-22-18(30)16-13(28)5-10(25)6-14(16)34-21(22)9-2-3-11(26)12(27)4-9/h2-6,15,17,19-20,23,25-29,31-32H,7H2,1H3	IGLUNMMNDNWZOA-UHFFFAOYSA-N	reference standard_Extrasynthese
869	poncirin	CC1C(C(C(C(O1)OC2C(C(C(OC2OC3=CC(=C4C(=O)CC(OC4=C3)C5=CC=C(C=C5)OC)O)CO)O)O)O)O)O	14941-08-3	C28H34O14	flavanone	flavonoid - flavanone-O-diglycoside(neo)	594.195	-0.2	(2S)-7-[(2S,3R,4S,5S,6R)-4,5-dihydroxy-6-(hydroxymethyl)-3-[(2S,3R,4R,5R,6S)-3,4,5-trihydroxy-6-methyloxan-2-yl]oxyoxan-2-yl]oxy-5-hydroxy-2-(4-methoxyphenyl)-2,3-dihydrochromen-4-one	8.61		none	InChI=1S/C28H34O14/c1-11-21(32)23(34)25(36)27(38-11)42-26-24(35)22(33)19(10-29)41-28(26)39-14-7-15(30)20-16(31)9-17(40-18(20)8-14)12-3-5-13(37-2)6-4-12/h3-8,11,17,19,21-30,32-36H,9-10H2,1-2H3	NLAWPKPYBMEWIR-UHFFFAOYSA-N	reference standard_Extrasynthese
870	daidzin	C1=CC(=CC=C1C2=COC3=C(C2=O)C=CC(=C3)OC4C(C(C(C(O4)CO)O)O)O)O	552-66-9	C21H20O9	isoflavone	flavonoid - isoflavone-O-glycoside	416.111	0.7	3-(4-hydroxyphenyl)-7-[(2S,3R,4S,5S,6R)-3,4,5-trihydroxy-6-(hydroxymethyl)oxan-2-yl]oxychromen-4-one	6.54		none	InChI=1S/C21H20O9/c22-8-16-18(25)19(26)20(27)21(30-16)29-12-5-6-13-15(7-12)28-9-14(17(13)24)10-1-3-11(23)4-2-10/h1-7,9,16,18-23,25-27H,8H2	KYQZWONCHDNPDP-UHFFFAOYSA-N	reference standard_Extrasynthese
871	ononin	COC1=CC=C(C=C1)C2=COC3=C(C2=O)C=CC(=C3)OC4C(C(C(C(O4)CO)O)O)O	486-62-4	C22H22O9	isoflavone	flavonoid - isoflavone-O-glycoside	430.126	1	3-(4-methoxyphenyl)-7-[(2S,3R,4S,5S,6R)-3,4,5-trihydroxy-6-(hydroxymethyl)oxan-2-yl]oxychromen-4-one	8.16		none	InChI=1S/C22H22O9/c1-28-12-4-2-11(3-5-12)15-10-29-16-8-13(6-7-14(16)18(15)24)30-22-21(27)20(26)19(25)17(9-23)31-22/h2-8,10,17,19-23,25-27H,9H2,1H3	MGJLSBDCWOSMHL-UHFFFAOYSA-N	reference standard_Indofine
872	luteolin-3,7-di-O-glucoside	C1=CC(=C(C=C1C2=CC(=O)C3=C(C=C(C=C3O2)OC4C(C(C(C(O4)CO)O)O)O)O)OC5C(C(C(C(O5)CO)O)O)O)O	52187-80-1	C27H30O16	flavone	flavonoid - flavone-O,O-diglycoside	610.153	-1.3	5-hydroxy-2-[4-hydroxy-3-[(2S,3R,4S,5S,6R)-3,4,5-trihydroxy-6-(hydroxymethyl)oxan-2-yl]oxyphenyl]-7-[(2S,3R,4S,5S,6R)-3,4,5-trihydroxy-6-(hydroxymethyl)oxan-2-yl]oxychromen-4-one	6.99		none	InChI=1S/C27H30O16/c28-7-17-20(33)22(35)24(37)26(42-17)39-10-4-12(31)19-13(32)6-14(40-16(19)5-10)9-1-2-11(30)15(3-9)41-27-25(38)23(36)21(34)18(8-29)43-27/h1-6,17-18,20-31,33-38H,7-8H2	BISZYPSIZGKOFA-UHFFFAOYSA-N	reference standard_Extrasynthese
873	spiraeoside	C1=CC(=C(C=C1C2=C(C(=O)C3=C(C=C(C=C3O2)O)O)O)O)OC4C(C(C(C(O4)CO)O)O)O	20229-56-5	C21H20O12	flavonol	flavonoid - flavonol-O-glycoside	464.095	0.4	3,5,7-trihydroxy-2-[3-hydroxy-4-[(2S,3R,4S,5S,6R)-3,4,5-trihydroxy-6-(hydroxymethyl)oxan-2-yl]oxyphenyl]chromen-4-one	7.92		none	InChI=1S/C21H20O12/c22-6-13-15(26)17(28)19(30)21(33-13)32-11-2-1-7(3-9(11)24)20-18(29)16(27)14-10(25)4-8(23)5-12(14)31-20/h1-5,13,15,17,19,21-26,28-30H,6H2	OIUBYZLTFSLSBY-UHFFFAOYSA-N	reference standard_Extrasynthese
874	Kaempferol-3-O-glucoside	C1=CC(=CC=C1C2=C(C(=O)C3=C(C=C(C=C3O2)O)O)OC4C(C(C(C(O4)CO)O)O)O)O	480-10-4	C21H20O11	flavonol	flavonoid - flavonol-O-glycoside	448.101	0.7	5,7-dihydroxy-2-(4-hydroxyphenyl)-3-[(2S,3R,4S,5S,6R)-3,4,5-trihydroxy-6-(hydroxymethyl)oxan-2-yl]oxychromen-4-one	8.02		none	InChI=1S/C21H20O11/c22-7-13-15(26)17(28)18(29)21(31-13)32-20-16(27)14-11(25)5-10(24)6-12(14)30-19(20)8-1-3-9(23)4-2-8/h1-6,13,15,17-18,21-26,28-29H,7H2	JPUKWEQWGBDDQB-UHFFFAOYSA-N	reference standard_Extrasynthese
875	puerarin	C1=CC(=CC=C1C2=COC3=C(C2=O)C=CC(=C3C4C(C(C(C(O4)CO)O)O)O)O)O	3681-99-0	C21H20O9	isoflavone	flavonoid - isoflavone-C-glycoside	416.111	0	7-hydroxy-3-(4-hydroxyphenyl)-8-[(2S,3R,4R,5S,6R)-3,4,5-trihydroxy-6-(hydroxymethyl)oxan-2-yl]chromen-4-one	6.12		none	InChI=1S/C21H20O9/c22-7-14-17(26)18(27)19(28)21(30-14)15-13(24)6-5-11-16(25)12(8-29-20(11)15)9-1-3-10(23)4-2-9/h1-6,8,14,17-19,21-24,26-28H,7H2	HKEAFJYKMMKDOR-UHFFFAOYSA-N	reference standard_Indofine
876	3,4,6-trimethoxyisoflavone-7-beta-O-D-glukopyranoside	COC1=C(C=C(C=C1)C2=COC3=CC(=C(C=C3C2=O)OC)OC4C(C(C(C(O4)CO)O)O)O)OC	59183-50-5	C24H26O11	isoflavone	flavonoid - isoflavone-O-glycoside-O-methylated	490.148	0.9	3-(3,4-dimethoxyphenyl)-6-methoxy-7-[(2S,3R,4S,5S,6R)-3,4,5-trihydroxy-6-(hydroxymethyl)oxan-2-yl]oxychromen-4-one	7.45		none	InChI=1S/C24H26O11/c1-30-14-5-4-11(6-16(14)31-2)13-10-33-15-8-18(17(32-3)7-12(15)20(13)26)34-24-23(29)22(28)21(27)19(9-25)35-24/h4-8,10,19,21-25,27-29H,9H2,1-3H3	PMHWEGVKSVMZAG-UHFFFAOYSA-N	reference standard_Indofine
877	4,6-dimethoxyisoflavone-7-beta-O-D-glukopyranoside	COC1=CC=C(C=C1)C2=COC3=CC(=C(C=C3C2=O)OC)OC4C(C(C(C(O4)CO)O)O)O	19046-26-5	C23H24O10	isoflavone	flavonoid - isoflavone-O-glycoside-O-methylated	460.137	1	6-methoxy-3-(4-methoxyphenyl)-7-[(2S,3R,4S,5S,6R)-3,4,5-trihydroxy-6-(hydroxymethyl)oxan-2-yl]oxychromen-4-one	8.21		none	InChI=1S/C23H24O10/c1-29-12-5-3-11(4-6-12)14-10-31-15-8-17(16(30-2)7-13(15)19(14)25)32-23-22(28)21(27)20(26)18(9-24)33-23/h3-8,10,18,20-24,26-28H,9H2,1-2H3	YLYJXNTZVUEFJZ-UHFFFAOYSA-N	reference standard_Indofine
878	isoflavone-7-beta-O-D-glukopyranosid	C1=CC=C(C=C1)C2=COC3=C(C2=O)C=CC(=C3)OC4C(C(C(C(O4)CO)O)O)O		C21H20O8	isoflavone	flavonoid - isoflavone-O-glycoside	400.116	1	3-phenyl-7-[(2S,3R,4S,5S,6R)-3,4,5-trihydroxy-6-(hydroxymethyl)oxan-2-yl]oxychromen-4-one	8.14		none	InChI=1S/C21H20O8/c22-9-16-18(24)19(25)20(26)21(29-16)28-12-6-7-13-15(8-12)27-10-14(17(13)23)11-4-2-1-3-5-11/h1-8,10,16,18-22,24-26H,9H2	CHVBPFQVSIWBOU-UHFFFAOYSA-N	reference standard_Indofine
881	flavokawain b	COC1=CC(=C(C(=C1)OC)C(=O)C=CC2=CC=CC=C2)O	1775-97-9	C17H16O4	chalcone	flavonoid - chalcone	284.105	3.8	(E)-1-(2-hydroxy-4,6-dimethoxyphenyl)-3-phenylprop-2-en-1-one	11.5		none	InChI=1S/C17H16O4/c1-20-13-10-15(19)17(16(11-13)21-2)14(18)9-8-12-6-4-3-5-7-12/h3-11,19H,1-2H3	QKQLSQLKXBHUSO-UHFFFAOYSA-N	reference standard_Extrasynthese
882	(-)-gallocatechin	C1[C@H]([C@@H](OC2=CC(=CC(=C21)O)O)C3=CC(=C(C(=C3)O)O)O)O	3371-27-5	C15H14O7	flavanol	flavonoid - flavanol	306.074	0	(2S,3R)-2-(3,4,5-trihydroxyphenyl)-3,4-dihydro-2H-chromene-3,5,7-triol	4.09		none	InChI=1S/C15H14O7/c16-7-3-9(17)8-5-12(20)15(22-13(8)4-7)6-1-10(18)14(21)11(19)2-6/h1-4,12,15-21H,5H2/t12-,15+/m1/s1	XMOCLSLCDHWDHP-DOMZBBRYSA-N	reference standard_Extrasynthese
883	(-)-epigallocatechin gallate	C1[C@H]([C@H](OC2=CC(=CC(=C21)O)O)C3=CC(=C(C(=C3)O)O)O)OC(=O)C4=CC(=C(C(=C4)O)O)O	989-51-5	C22H18O11	flavanol	flavonoid - flavanol	458.085	1.2	[(2R,3R)-5,7-dihydroxy-2-(3,4,5-trihydroxyphenyl)-3,4-dihydro-2H-chromen-3-yl] 3,4,5-trihydroxybenzoate	5.81		none	InChI=1S/C22H18O11/c23-10-5-12(24)11-7-18(33-22(31)9-3-15(27)20(30)16(28)4-9)21(32-17(11)6-10)8-1-13(25)19(29)14(26)2-8/h1-6,18,21,23-30H,7H2/t18-,21-/m1/s1	WMBWREPUVVBILR-WIYYLYMNSA-N	reference standard_Extrasynthese
884	(-)-gallocatechin gallate	C1[C@H]([C@@H](OC2=CC(=CC(=C21)O)O)C3=CC(=C(C(=C3)O)O)O)OC(=O)C4=CC(=C(C(=C4)O)O)O	4233-96-9	C22H18O11	flavanol	flavonoid - flavanol	458.085	1.2	[(2S,3R)-5,7-dihydroxy-2-(3,4,5-trihydroxyphenyl)-3,4-dihydro-2H-chromen-3-yl] 3,4,5-trihydroxybenzoate	6.12		none	InChI=1S/C22H18O11/c23-10-5-12(24)11-7-18(33-22(31)9-3-15(27)20(30)16(28)4-9)21(32-17(11)6-10)8-1-13(25)19(29)14(26)2-8/h1-6,18,21,23-30H,7H2/t18-,21+/m1/s1	WMBWREPUVVBILR-NQIIRXRSSA-N	reference standard_Extrasynthese
885	glycitein	COC1=C(C=C2C(=C1)C(=O)C(=CO2)C3=CC=C(C=C3)O)O	40957-83-3	C16H12O5	isoflavone	flavonoid - isoflavone-O-methylated	284.068	2.4	7-hydroxy-3-(4-hydroxyphenyl)-6-methoxychromen-4-one	8.6		none	InChI=1S/C16H12O5/c1-20-15-6-11-14(7-13(15)18)21-8-12(16(11)19)9-2-4-10(17)5-3-9/h2-8,17-18H,1H3	DXYUAIFZCFRPTH-UHFFFAOYSA-N	reference standard_Extrasynthese
886	glycitin	COC1=C(C=C2C(=C1)C(=O)C(=CO2)C3=CC=C(C=C3)O)OC4C(C(C(C(O4)CO)O)O)O	40246-10-4	C22H22O10	isoflavone	flavonoid - isoflavone-O-glycoside-O-methylated	446.121	0.6	3-(4-hydroxyphenyl)-6-methoxy-7-[(2S,3R,4S,5S,6R)-3,4,5-trihydroxy-6-(hydroxymethyl)oxan-2-yl]oxychromen-4-one	6.64		none	InChI=1S/C22H22O10/c1-29-15-6-12-14(30-9-13(18(12)25)10-2-4-11(24)5-3-10)7-16(15)31-22-21(28)20(27)19(26)17(8-23)32-22/h2-7,9,17,19-24,26-28H,8H2,1H3	OZBAVEKZGSOMOJ-UHFFFAOYSA-N	reference standard_Extrasynthese
887	bavachinin	CC(=CCC1=CC2=C(C=C1OC)OC(CC2=O)C3=CC=C(C=C3)O)C	19879-30-2	C21H22O4	flavanone	flavonoid - flavanone-prenylated	338.152	4.4	(2S)-2-(4-hydroxyphenyl)-7-methoxy-6-(3-methylbut-2-enyl)-2,3-dihydrochromen-4-one	11.15		6´-prenyl	InChI=1S/C21H22O4/c1-13(2)4-5-15-10-17-18(23)11-20(14-6-8-16(22)9-7-14)25-21(17)12-19(15)24-3/h4,6-10,12,20,22H,5,11H2,1-3H3	VOCGSQHKPZSIKB-UHFFFAOYSA-N	reference standard_Extrasynthese
888	I3,II8-biapigenin	C1=CC(=CC=C1C2=CC(=O)C3=C(O2)C(=C(C=C3O)O)C4=C(OC5=CC(=CC(=C5C4=O)O)O)C6=CC=C(C=C6)O)O	101140-06-1	C30H18O10	biflavone	flavonoid - biflavone	538.09	5	3-[5,7-dihydroxy-2-(4-hydroxyphenyl)-4-oxochromen-8-yl]-5,7-dihydroxy-2-(4-hydroxyphenyl)chromen-4-one	9.06		none	InChI=1S/C30H18O10/c31-15-5-1-13(2-6-15)22-12-21(37)24-19(35)11-20(36)26(30(24)39-22)27-28(38)25-18(34)9-17(33)10-23(25)40-29(27)14-3-7-16(32)8-4-14/h1-12,31-36H	IQAMTZLKUHMPPE-UHFFFAOYSA-N	reference standard_Sigma-Aldrich
889	isoxanthohumol	CC(=CCC1=C2C(=C(C=C1O)OC)C(=O)CC(O2)C3=CC=C(C=C3)O)C	521-48-2	C21H22O5	flavanone	flavonoid - flavanone-prenylated	354.147	4.1	7-hydroxy-2-(4-hydroxyphenyl)-5-methoxy-8-(3-methylbut-2-enyl)-2,3-dihydrochromen-4-one	10		8´-prenyl	InChI=1S/C21H22O5/c1-12(2)4-9-15-16(23)10-19(25-3)20-17(24)11-18(26-21(15)20)13-5-7-14(22)8-6-13/h4-8,10,18,22-23H,9,11H2,1-3H3	YKGCBLWILMDSAV-UHFFFAOYSA-N	reference standard_PhytoLab
890	gossypetin	C1=CC(=C(C=C1C2=C(C(=O)C3=C(O2)C(=C(C=C3O)O)O)O)O)O	489-35-0	C15H10O8	flavonol	flavonoid - flavonol	318.038	1.8	2-(3,4-dihydroxyphenyl)-3,5,7,8-tetrahydroxychromen-4-one	7.75		none	InChI=1S/C15H10O8/c16-6-2-1-5(3-7(6)17)14-13(22)12(21)10-8(18)4-9(19)11(20)15(10)23-14/h1-4,16-20,22H	YRRAGUMVDQQZIY-UHFFFAOYSA-N	reference standard_Extrasynthese
891	silychristin	COC1=C(C=CC(=C1)C2C(C3=C(O2)C(=CC(=C3)C4C(C(=O)C5=C(C=C(C=C5O4)O)O)O)O)CO)O	33889-69-9	C25H22O10	flavonolignan	flavonoid - flavonolignan	482.121	2.1	(2R,3R)-3,5,7-trihydroxy-2-[(2R,3S)-7-hydroxy-2-(4-hydroxy-3-methoxyphenyl)-3-(hydroxymethyl)-2,3-dihydro-1-benzofuran-5-yl]-2,3-dihydrochromen-4-one	7.67		none	InChI=1S/C25H22O10/c1-33-18-6-10(2-3-15(18)28)23-14(9-26)13-4-11(5-17(30)25(13)35-23)24-22(32)21(31)20-16(29)7-12(27)8-19(20)34-24/h2-8,14,22-24,26-30,32H,9H2,1H3	BMLIIPOXVWESJG-UHFFFAOYSA-N	reference standard_Sigma-Aldrich
892	rhamnetin	COC1=CC(=C2C(=C1)OC(=C(C2=O)O)C3=CC(=C(C=C3)O)O)O	90-19-7	C16H12O7	flavonol	flavonoid - flavonol-O-methylated	316.058	1.9	2-(3,4-dihydroxyphenyl)-3,5-dihydroxy-7-methoxychromen-4-one	9.92		none	InChI=1S/C16H12O7/c1-22-8-5-11(19)13-12(6-8)23-16(15(21)14(13)20)7-2-3-9(17)10(18)4-7/h2-6,17-19,21H,1H3	JGUZGNYPMHHYRK-UHFFFAOYSA-N	reference standard_Roth
893	(-)-catechin	C1[C@H]([C@@H](OC2=CC(=CC(=C21)O)O)C3=CC(=C(C=C3)O)O)O	7295-85-4	C15H14O6	flavanol	flavonoid - flavanol	290.079	0.4	2-(3,4-dihydroxyphenyl)-3,4-dihydro-2H-chromene-3,5,7-triol	5.38		none	InChI=1S/C15H14O6/c16-8-4-11(18)9-6-13(20)15(21-14(9)5-8)7-1-2-10(17)12(19)3-7/h1-5,13,15-20H,6H2/t13-,15+/m1/s1	PFTAWBLQPZVEMU-HIFRSBDPSA-N	reference standard_Sigma-Aldrich
907	Acteoside	C[C@@H]1O[C@@H](O[C@@H]2[C@@H](O)[C@H](OCCc3ccc(O)c(O)c3)O[C@H](CO)[C@H]2OC(=O)\C=C\c4ccc(O)c(O)c4)[C@H](O)[C@H](O)[C@H]1O	61276-17-3	C29H36O15		HydroxycinnamicAcid-phenethyl-glycoside	624.205		[(2R,3R,4R,5R,6R)-6-[2-(3,4-dihydroxyphenyl)ethoxy]-5-hydroxy-2-(hydroxymethyl)-4-[(2S,3R,4R,5R,6S)-3,4,5-trihydroxy-6-methyloxan-2-yl]oxyoxan-3-yl] (E)-3-(3,4-dihydroxyphenyl)prop-2-enoate	7.096		none	InChI=1S/C29H36O15/c1-13-22(36)23(37)24(38)29(41-13)44-27-25(39)28(40-9-8-15-3-6-17(32)19(34)11-15)42-20(12-30)26(27)43-21(35)7-4-14-2-5-16(31)18(33)10-14/h2-7,10-11,13,20,22-34,36-39H,8-9,12H2,1H3/b7-4+/t13-,20+,22-,23+,24+,25+,26+,27+,28+,29-/m0/s1	FBSKJMQYURKNSU-ZLSOWSIRSA-N	isolated from Paulownia tomentosa fruit
908	Isoacteoside	CCO[C@@H]1O[C@H](COC(=O)\C=C\c2ccc(O)c(O)c2)[C@@H](O)[C@H](O[C@@H]3O[C@@H](C)[C@H](O)[C@@H](O)[C@H]3O)[C@]1(O)c4ccc(O)c(O)c4	61303-13-7	C29H36O15		HydroxycinnamicAcid-phenethyl-glycoside	624.205		[(2R,3R,4S,5R,6R)-5-(3,4-dihydroxyphenyl)-6-ethoxy-3,5-dihydroxy-4-[(2S,3R,4R,5R,6S)-3,4,5-trihydroxy-6-methyloxan-2-yl]oxyoxan-2-yl]methyl (E)-3-(3,4-dihydroxyphenyl)prop-2-enoate	7.503		none	InChI=1S/C29H36O15/c1-3-40-28-29(39,15-6-8-17(31)19(33)11-15)26(44-27-25(38)24(37)22(35)13(2)42-27)23(36)20(43-28)12-41-21(34)9-5-14-4-7-16(30)18(32)10-14/h4-11,13,20,22-28,30-33,35-39H,3,12H2,1-2H3/b9-5+/t13-,20+,22-,23+,24+,25+,26-,27-,28+,29+/m0/s1	BYCHRKNAQYPJPR-DAZOONRXSA-N	isolated from Paulownia tomentosa fruit
909	Balanophonin	COc1cc(ccc1O)C2Oc3c(OC)cc(C=CC=O)cc3C2CO	118916-57-7	C20H20O6		neolignan	356.126		(E)-3-[2-(4-hydroxy-3-methoxy-phenyl)-3-(hydroxymethyl)-7-methoxy-2,3-dihydrobenzofuran-5-yl]prop-2-enal	8.233		none	InChI=1S/C20H20O6/c1-24-17-10-13(5-6-16(17)23)19-15(11-22)14-8-12(4-3-7-21)9-18(25-2)20(14)26-19/h3-10,15,19,22-23H,11H2,1-2H3	GWCSSLSMGCFIFR-UHFFFAOYSA-N	isolated from Paulownia tomentosa fruit
910	dihydrotricin	COc1cc(cc(OC)c1O)[C@@H]2CC(=O)c3c(O)cc(O)cc3O2	146099-70-9	C17H16O7	flavanone	flavonoid-C-geranylated	332.09		(2S)-5,7-dihydroxy-2-(4-hydroxy-3,5-dimethoxy-phenyl)chroman-4-one	8.85	10.09	none	InChI=1S/C17H16O7/c1-22-14-3-8(4-15(23-2)17(14)21)12-7-11(20)16-10(19)5-9(18)6-13(16)24-12/h3-6,12,18-19,21H,7H2,1-2H3/t12-/m0/s1	KCFYHBSOLOXZIF-LBPRGKRZSA-N	isolated from Paulownia tomentosa fruit
912	3,3`,4`,5,7-pentahydroxy-6[6-hydroxy-3,7-dimethyl-2(E),7-octadienyl]flavanone	CC(=CCc1c(O)cc2OC(C(O)C(=O)c2c1O)c3ccc(O)c(O)c3)CCC(O)C(=C)C		C25H28O8	dihydroflavonol	flavonoid-C-geranylated	456.178		2-(3,4-dihydroxyphenyl)-3,5,7-trihydroxy-6-(6-hydroxy-3,7-dimethyl-octa-2,7-dienyl)chroman-4-one	10.17	13.47	6´-(6-hydroxygeranyl)	InChI=1S/C25H28O8/c1-12(2)16(26)8-5-13(3)4-7-15-18(28)11-20-21(22(15)30)23(31)24(32)25(33-20)14-6-9-17(27)19(29)10-14/h4,6,9-11,16,24-30,32H,1,5,7-8H2,2-3H3	NTMQNHBCKRVTCV-UHFFFAOYSA-N	isolated from Paulownia tomentosa fruit
913	mimulone F	C\C(=C/Cc1c(O)cc2O[C@@H](CC(=O)c2c1O)c3ccc(O)cc3)\CCCC(C)(O)CO		C25H30O7	flavanone	flavonoid-C-geranylated	442.199		(2S)-6-[(E)-7,8-dihydroxy-3,7-dimethyl-oct-2-enyl]-5,7-dihydroxy-2-(4-hydroxyphenyl)chroman-4-one	10.35	14.01	6´-(7,8-dihydroxygeranyl)	InChI=1S/C25H30O7/c1-15(4-3-11-25(2,31)14-26)5-10-18-19(28)12-22-23(24(18)30)20(29)13-21(32-22)16-6-8-17(27)9-7-16/h5-9,12,21,26-28,30-31H,3-4,10-11,13-14H2,1-2H3/b15-5+/t21-,25?/m0/s1	DABGVBICMDZTKM-RNPCTRPWSA-N	isolated from Paulownia tomentosa fruit
914	tomentodiplacol	COc1cc(ccc1O)C2Oc3cc(O)c(CC=C(C)CCC(O)C(=C)C)c(O)c3C(=O)C2O		C26H30O8	dihydroflavonol	flavonoid-C-geranylated	470.194		3,5,7-trihydroxy-6-(6-hydroxy-3,7-dimethyl-octa-2,7-dienyl)-2-(4-hydroxy-3-methoxy-phenyl)chroman-4-one	10.35	14.58	6´-(6-hydroxygeranyl)	InChI=1S/C26H30O8/c1-13(2)17(27)9-6-14(3)5-8-16-19(29)12-21-22(23(16)30)24(31)25(32)26(34-21)15-7-10-18(28)20(11-15)33-4/h5,7,10-12,17,25-30,32H,1,6,8-9H2,2-4H3	IMLYVWIWEAZRNK-UHFFFAOYSA-N	isolated from Paulownia tomentosa fruit
915	sesamin	C1Oc2ccc(cc2O1)[C@H]3OC[C@H]4[C@@H]3CO[C@@H]4c5ccc6OCOc6c5	607-80-7	C20H18O6		lignan-enterolactone	354.11		5-[(1S,3aR,4S,6aR)-4-(1,3-benzodioxol-5-yl)-1,3,3a,4,6,6a-hexahydrofuro[4,3-c]furan-1-yl]-1,3-benzodioxole	10.74		none	InChI=1S/C20H18O6/c1-3-15-17(25-9-23-15)5-11(1)19-13-7-22-20(14(13)8-21-19)12-2-4-16-18(6-12)26-10-24-16/h1-6,13-14,19-20H,7-10H2/t13-,14-,19+,20+/m0/s1	PEYUIKBAABKQKQ-AFHBHXEDSA-N	isolated from Paulownia tomentosa fruit
916	4`,5,5`,7-tetrahydroxy-6-[6-hydroxy-3,7-dimethyl-2(E),7-octadienyl]-3`-methoxyflavanone	COc1cc(cc(O)c1O)C2CC(=O)c3c(O)c(C\C=C(/C)\CCC(O)C(=C)C)c(O)cc3O2		C26H30O8	flavanone	flavonoid-C-geranylated	470.194		2-(3,4-dihydroxy-5-methoxy-phenyl)-5,7-dihydroxy-6-[(2E)-6-hydroxy-3,7-dimethyl-octa-2,7-dienyl]chroman-4-one	10.62	15.35	6´-(6-hydroxygeranyl)	InChI=1S/C26H30O8/c1-13(2)17(27)8-6-14(3)5-7-16-18(28)11-22-24(25(16)31)19(29)12-21(34-22)15-9-20(30)26(32)23(10-15)33-4/h5,9-11,17,21,27-28,30-32H,1,6-8,12H2,2-4H3/b14-5+	LVSKSDAXVMANGO-LHHJGKSTSA-N	isolated from Paulownia tomentosa fruit
917	tomentone C	COc1cc(cc(O)c1O)C2CC(=O)c3c(O)c4CC5C(C)(C)C(O)CCC5(C)Oc4cc3O2		C26H30O8	flavanone	flavonoid-C-geranylated	470.194		2-(3,4-dihydroxy-5-methoxy-phenyl)-5,8-dihydroxy-7,7,10a-trimethyl-3,6,6a,8,9,10-hexahydro-2H-pyrano[3,2-b]xanthen-4-one	10.59	15.61	6´-(6-hydroxygeranylxanthen)	InChI=1S/C26H30O8/c1-25(2)20-9-13-17(34-26(20,3)6-5-21(25)29)11-18-22(23(13)30)14(27)10-16(33-18)12-7-15(28)24(31)19(8-12)32-4/h7-8,11,16,20-21,28-31H,5-6,9-10H2,1-4H3	URUQFTQWBYBVLM-UHFFFAOYSA-N	isolated from Paulownia tomentosa fruit
918	6-isopentenyl-3`-O-methyltaxifolin	COc1cc(ccc1O)C2Oc3cc(O)c(CCC(=C)C)c(O)c3C(=O)C2O		C21H22O7	dihydroflavonol	flavonoid-C-geranylated	386.137		3,5,7-trihydroxy-2-(4-hydroxy-3-methoxy-phenyl)-6-(3-methylbut-3-enyl)chroman-4-one	10.41	15.14	6´-methylbutenyl	InChI=1S/C21H22O7/c1-10(2)4-6-12-14(23)9-16-17(18(12)24)19(25)20(26)21(28-16)11-5-7-13(22)15(8-11)27-3/h5,7-9,20-24,26H,1,4,6H2,2-3H3	KHULZRYEZBGFLA-UHFFFAOYSA-N	isolated from Paulownia tomentosa fruit
919	paulodiplacol A	CC(=CCCC(=C)C(O)Cc1c(O)cc2OC(C(O)C(=O)c2c1O)c3ccc(O)c(O)c3)C		C25H28O8	dihydroflavonol	flavonoid-C-geranylated	456.178		2-(3,4-dihydroxyphenyl)-3,5,7-trihydroxy-6-(2-hydroxy-7-methyl-3-methylene-oct-6-enyl)chroman-4-one	10.6	15.65	6´-(2-hydroxygeranyl)	InChI=1S/C25H28O8/c1-12(2)5-4-6-13(3)17(27)10-15-18(28)11-20-21(22(15)30)23(31)24(32)25(33-20)14-7-8-16(26)19(29)9-14/h5,7-9,11,17,24-30,32H,3-4,6,10H2,1-2H3	FYYLCHXWNLERGU-UHFFFAOYSA-N	isolated from Paulownia tomentosa fruit
920	paucatalinone I	COc1cc(cc(OC)c1O)C2CC(=O)c3c(O)c(CC=C(C)CCC(O)C(=C)C)c(O)cc3O2		C27H32O8	flavanone	flavonoid-C-geranylated	484.21		5,7-dihydroxy-2-(4-hydroxy-3,5-dimethoxy-phenyl)-6-(6-hydroxy-3,7-dimethyl-octa-2,7-dienyl)chroman-4-one	10.82	16.44	6´-(6-hydroxygeranyl)	InChI=1S/C27H32O8/c1-14(2)18(28)9-7-15(3)6-8-17-19(29)12-22-25(26(17)31)20(30)13-21(35-22)16-10-23(33-4)27(32)24(11-16)34-5/h6,10-12,18,21,28-29,31-32H,1,7-9,13H2,2-5H3	KLUBNUXYIGALFQ-UHFFFAOYSA-N	isolated from Paulownia tomentosa fruit
921	paulodiplacone D	CC1=CCC(O)C(C)(C)C1Cc2c(O)cc3OC(CC(=O)c3c2O)c4ccc(O)c(O)c4		C25H28O7	flavanone	flavonoid-C-geranylated	440.184		2-(3,4-dihydroxyphenyl)-5,7-dihydroxy-6-[(5-hydroxy-2,6,6-trimethyl-cyclohex-2-en-1-yl)methyl]chroman-4-one	10.47	16.01	6´-(5-hydroxycyclicgeranyl)	InChI=1S/C25H28O7/c1-12-4-7-22(30)25(2,3)15(12)9-14-17(27)10-21-23(24(14)31)19(29)11-20(32-21)13-5-6-16(26)18(28)8-13/h4-6,8,10,15,20,22,26-28,30-31H,7,9,11H2,1-3H3	VXYMPFLKGFPULJ-UHFFFAOYSA-N	isolated from Paulownia tomentosa fruit
922	tomentodiplacone G	COCC(C)(O)CCCC(=CCc1c(O)cc2OC(CC(=O)c2c1O)c3ccc(O)c(OC)c3)C		C27H34O8	flavanone	flavonoid-C-geranylated	486.225		5,7-dihydroxy-6-(7-hydroxy-8-methoxy-3,7-dimethyl-oct-2-enyl)-2-(4-hydroxy-3-methoxy-phenyl)chroman-4-one	10.8	16.19	6´-(7-hydroxy-8-methoxygeranyl)	InChI=1S/C27H34O8/c1-16(6-5-11-27(2,32)15-33-3)7-9-18-20(29)13-24-25(26(18)31)21(30)14-22(35-24)17-8-10-19(28)23(12-17)34-4/h7-8,10,12-13,22,28-29,31-32H,5-6,9,11,14-15H2,1-4H3	URNNXCWVUWOIRU-UHFFFAOYSA-N	isolated from Paulownia tomentosa fruit
923	tomentodiplacone P	COc1cc(ccc1O)C2CC(=O)c3c(O)c(CC4C(=C)CCC(O)C4(C)C)c(O)cc3O2		C26H30O7	flavanone	flavonoid-C-geranylated	454.199		5,7-dihydroxy-6-[(3-hydroxy-2,2-dimethyl-6-methylene-cyclohexyl)methyl]-2-(4-hydroxy-3-methoxy-phenyl)chroman-4-one	10.45	16.36	6´-(3-hydroxycyclicgeranyl)	InChI=1S/C26H30O7/c1-13-5-8-23(30)26(2,3)16(13)10-15-18(28)11-22-24(25(15)31)19(29)12-20(33-22)14-6-7-17(27)21(9-14)32-4/h6-7,9,11,16,20,23,27-28,30-31H,1,5,8,10,12H2,2-4H3	LHRLQOIPCHPERC-UHFFFAOYSA-N	isolated from Paulownia tomentosa fruit
924	tomentoflavone B	COc1cc(cc(O)c1O)C2=CC(=O)c3c(O)c(C\C=C(/C)\CCC(O)C(=C)C)c(O)cc3O2		C26H28O8	flavone	flavonoid-C-geranylated	468.178		2-(3,4-dihydroxy-5-methoxy-phenyl)-5,7-dihydroxy-6-[(2E)-6-hydroxy-3,7-dimethyl-octa-2,7-dienyl]chromen-4-one	10.92	16.68	6´-(6-hydroxygeranyl)	InChI=1S/C26H28O8/c1-13(2)17(27)8-6-14(3)5-7-16-18(28)11-22-24(25(16)31)19(29)12-21(34-22)15-9-20(30)26(32)23(10-15)33-4/h5,9-12,17,27-28,30-32H,1,6-8H2,2-4H3/b14-5+	ARGAJYOKPICRQS-LHHJGKSTSA-N	isolated from Paulownia tomentosa fruit
925	paulodiplacone C	CC1(C)C(O)CCC2(C)Oc3cc4OC(CC(=O)c4c(O)c3CC12)c5ccc(O)c(O)c5		C25H28O7	flavanone	flavonoid-C-geranylated	440.184		2-(3,4-dihydroxyphenyl)-5,8-dihydroxy-7,7,10a-trimethyl-3,6,6a,8,9,10-hexahydro-2H-pyrano[3,2-b]xanthen-4-one	10.67	15.4	6´-(6-hydroxygeranylxanthen)	InChI=1S/C25H28O7/c1-24(2)20-9-13-18(32-25(20,3)7-6-21(24)29)11-19-22(23(13)30)16(28)10-17(31-19)12-4-5-14(26)15(27)8-12/h4-5,8,11,17,20-21,26-27,29-30H,6-7,9-10H2,1-3H3	JTQMLSJOJCXYEP-UHFFFAOYSA-N	isolated from Paulownia tomentosa fruit
926	paulownione H	COc1cc(cc(OC)c1O)C2CC(=O)c3c(O)c4CC(O)C(C)(CCC(O)C(=C)C)Oc4cc3O2		C27H32O9	flavanone	flavonoid-C-geranylated	500.205		3,5-dihydroxy-8-(4-hydroxy-3,5-dimethoxy-phenyl)-2-(3-hydroxy-4-methyl-pent-4-enyl)-2-methyl-3,4,7,8-tetrahydropyrano[3,2-g]chromen-6-one	10.98	17.03	6´-(2,6-dihydroxypyranogeranyl)	InChI=1S/C27H32O9/c1-13(2)16(28)6-7-27(3)23(30)10-15-19(36-27)12-20-24(25(15)31)17(29)11-18(35-20)14-8-21(33-4)26(32)22(9-14)34-5/h8-9,12,16,18,23,28,30-32H,1,6-7,10-11H2,2-5H3	VZKMPKVNHPUOPI-UHFFFAOYSA-N	isolated from Paulownia tomentosa fruit
927	mimulone G	COCC(C)(O)CCC\C(=C\Cc1c(O)cc2OC(CC(=O)c2c1O)c3ccc(O)cc3)\C		C26H32O7	flavanone	flavonoid-C-geranylated	456.215		5,7-dihydroxy-6-[(E)-7-hydroxy-8-methoxy-3,7-dimethyl-oct-2-enyl]-2-(4-hydroxyphenyl)chroman-4-one	10.81	16.53	6´-(7-hydroxy-8-methoxygeranyl)	InChI=1S/C26H32O7/c1-16(5-4-12-26(2,31)15-32-3)6-11-19-20(28)13-23-24(25(19)30)21(29)14-22(33-23)17-7-9-18(27)10-8-17/h6-10,13,22,27-28,30-31H,4-5,11-12,14-15H2,1-3H3/b16-6+	YXAGTRJWWVJOPT-OMCISZLKSA-N	isolated from Paulownia tomentosa fruit
928	(S,E)-5,7-dihydroxy-6-(7-hydroxy-3,7-dimethyloct-2-en-1-yl)-2-(4-hydroxyphenyl)-3,4-dihydro-2H-1-benzopyran-4-one	CC(=CCc1c(O)cc2OC(CC(=O)c2c1O)c3ccc(O)cc3)CCCC(C)(C)O		C25H30O6	flavanone	flavonoid-C-geranylated	426.204		5,7-dihydroxy-6-(7-hydroxy-3,7-dimethyl-oct-2-enyl)-2-(4-hydroxyphenyl)chroman-4-one	11.02	17.38	6´-(7-hydroxygeranyl)	InChI=1S/C25H30O6/c1-15(5-4-12-25(2,3)30)6-11-18-19(27)13-22-23(24(18)29)20(28)14-21(31-22)16-7-9-17(26)10-8-16/h6-10,13,21,26-27,29-30H,4-5,11-12,14H2,1-3H3	GGJWFQPCCKDROS-UHFFFAOYSA-N	isolated from Paulownia tomentosa fruit
929	mimulone B	C\C(=C/Cc1c(O)cc2OC(CC(=O)c2c1O)c3ccc(O)cc3)\CCC(O)C(=C)C		C25H28O6	flavanone	flavonoid-C-geranylated	424.189		5,7-dihydroxy-6-[(2E)-6-hydroxy-3,7-dimethyl-octa-2,7-dienyl]-2-(4-hydroxyphenyl)chroman-4-one	10.91	14.01	6´-(6-hydroxygeranyl)	InChI=1S/C25H28O6/c1-14(2)19(27)11-5-15(3)4-10-18-20(28)12-23-24(25(18)30)21(29)13-22(31-23)16-6-8-17(26)9-7-16/h4,6-9,12,19,22,26-28,30H,1,5,10-11,13H2,2-3H3/b15-4+	YDTFPJLCEUJNLZ-SYZQJQIISA-N	isolated from Paulownia tomentosa fruit
930	mimulone I	CC1(C)C(O)CCC2(C)Oc3cc4OC(CC(=O)c4c(O)c3CC12)c5ccc(O)cc5		C25H28O6	flavanone	flavonoid-C-geranylated	424.189		5,8-dihydroxy-2-(4-hydroxyphenyl)-7,7,10a-trimethyl-3,6,6a,8,9,10-hexahydro-2H-pyrano[3,2-b]xanthen-4-one	11	18.18	6´-(6-hydroxygeranylxanthen)	InChI=1S/C25H28O6/c1-24(2)20-10-15-18(31-25(20,3)9-8-21(24)28)12-19-22(23(15)29)16(27)11-17(30-19)13-4-6-14(26)7-5-13/h4-7,12,17,20-21,26,28-29H,8-11H2,1-3H3	YUZMUNKDPPFLAO-UHFFFAOYSA-N	isolated from Paulownia tomentosa fruit
931	paulodiplacone A	CC(=CCCC(=C)C(O)Cc1c(O)cc2OC(CC(=O)c2c1O)c3ccc(O)c(O)c3)C		C25H28O7	flavanone	flavonoid-C-geranylated	440.184		2-(3,4-dihydroxyphenyl)-5,7-dihydroxy-6-(2-hydroxy-7-methyl-3-methylene-oct-6-enyl)chroman-4-one	11.08	18.38	6´-(2-hydroxygeranyl)	InChI=1S/C25H28O7/c1-13(2)5-4-6-14(3)18(27)10-16-19(28)11-23-24(25(16)31)21(30)12-22(32-23)15-7-8-17(26)20(29)9-15/h5,7-9,11,18,22,26-29,31H,3-4,6,10,12H2,1-2H3	UXQWMJNXHBXTLQ-UHFFFAOYSA-N	isolated from Paulownia tomentosa fruit
932	3`-O-methyl-5`-hydroxydiplacol	COc1cc(cc(O)c1O)[C@H]2Oc3cc(O)c(C\C=C(/C)\CCC=C(C)C)c(O)c3C(=O)C2O		C26H30O8	dihydroflavonol	flavonoid-C-geranylated	470.194		(2R)-2-(3,4-dihydroxy-5-methoxy-phenyl)-6-[(2E)-3,7-dimethylocta-2,6-dienyl]-3,5,7-trihydroxy-chroman-4-one	11.45	18.75	6´-geranyl	InChI=1S/C26H30O8/c1-13(2)6-5-7-14(3)8-9-16-17(27)12-19-21(22(16)29)24(31)25(32)26(34-19)15-10-18(28)23(30)20(11-15)33-4/h6,8,10-12,25-30,32H,5,7,9H2,1-4H3/b14-8+/t25?,26-/m1/s1	JMUGXGSYXJWWTA-RQUZVUDVSA-N	isolated from Paulownia tomentosa fruit
934	diplacol	CC(=CCCC(=CCC1=C(C2=C(C=C1O)OC(C(C2=O)O)C3=CC(=C(C=C3)O)O)O)C)C		C25H28O7	dihydroflavonol	flavonoid-C-geranylated	440.184		2-(3,4-dihydroxyphenyl)-6-(3,7-dimethylocta-2,6-dienyl)-3,5,7-trihydroxy-chroman-4-one	11.46	19.31	6´-geranyl	InChI=1S/C25H28O7/c1-13(2)5-4-6-14(3)7-9-16-18(27)12-20-21(22(16)29)23(30)24(31)25(32-20)15-8-10-17(26)19(28)11-15/h5,7-8,10-12,24-29,31H,4,6,9H2,1-3H3	UESFDRVOHWXYIQ-UHFFFAOYSA-N	isolated from Paulownia tomentosa fruit
935	bonannione B	CC(=CCCC(C)(O)C1Cc2c(O)c3C(=O)CC(Oc3cc2O1)c4ccc(O)cc4)C		C25H28O6	flavanone	flavonoid-C-geranylated	424.189		4-hydroxy-2-(1-hydroxy-1,5-dimethyl-hex-4-enyl)-7-(4-hydroxyphenyl)-2,3,6,7-tetrahydrofuro[3,2-g]chromen-5-one	11.44	19.35	6´-(3-hydroxyfurogeranyl)	InChI=1S/C25H28O6/c1-14(2)5-4-10-25(3,29)22-11-17-20(31-22)13-21-23(24(17)28)18(27)12-19(30-21)15-6-8-16(26)9-7-15/h5-9,13,19,22,26,28-29H,4,10-12H2,1-3H3	WTGUNSGYPQJOLT-UHFFFAOYSA-N	isolated from Paulownia tomentosa fruit
936	3`-O-methyl-5`-methoxydiplacol	COc1cc(cc(OC)c1O)[C@H]2Oc3cc(O)c(C\C=C(/C)\CCC=C(C)C)c(O)c3C(=O)C2O		C27H32O8	dihydroflavonol	flavonoid-C-geranylated	484.21		(2S)-6-[(2E)-3,7-dimethylocta-2,6-dienyl]-5,7-dihydroxy-2-(4-hydroxy-3,5-dimethoxy-phenyl)chroman-4-one	11.58	19.72	6´-geranyl	InChI=1S/C27H32O8/c1-14(2)7-6-8-15(3)9-10-17-18(28)13-19-22(23(17)29)25(31)26(32)27(35-19)16-11-20(33-4)24(30)21(12-16)34-5/h7,9,11-13,26-30,32H,6,8,10H2,1-5H3/b15-9+/t26?,27-/m1/s1	GBRWZUMUFWROIE-UADPTREWSA-N	isolated from Paulownia tomentosa fruit
937	3`-O-methyldiplacol	COc1cc(ccc1O)C2Oc3cc(O)c(CC=C(C)CCC=C(C)C)c(O)c3C(=O)C2O		C26H30O7	dihydroflavonol	flavonoid-C-geranylated	454.199		6-(3,7-dimethylocta-2,6-dienyl)-3,5,7-trihydroxy-2-(4-hydroxy-3-methoxy-phenyl)chroman-4-one	11.61	20.34	6´-geranyl	InChI=1S/C26H30O7/c1-14(2)6-5-7-15(3)8-10-17-19(28)13-21-22(23(17)29)24(30)25(31)26(33-21)16-9-11-18(27)20(12-16)32-4/h6,8-9,11-13,25-29,31H,5,7,10H2,1-4H3	YHOYRZLJSAAOGW-UHFFFAOYSA-N	isolated from Paulownia tomentosa fruit
938	mimulone H	CC(=CCCC(=C)C(O)Cc1c(O)cc2OC(CC(=O)c2c1O)c3ccc(O)cc3)C		C25H28O6	flavanone	flavonoid-C-geranylated	424.189		5,7-dihydroxy-6-(2-hydroxy-7-methyl-3-methylene-oct-6-enyl)-2-(4-hydroxyphenyl)chroman-4-one	11.33	18.18	6´-(2-hydroxygeranyl)	InChI=1S/C25H28O6/c1-14(2)5-4-6-15(3)19(27)11-18-20(28)12-23-24(25(18)30)21(29)13-22(31-23)16-7-9-17(26)10-8-16/h5,7-10,12,19,22,26-28,30H,3-4,6,11,13H2,1-2H3	GPHIDEIQYPAQLK-UHFFFAOYSA-N	isolated from Paulownia tomentosa fruit
939	3`-O-methyl-5`-hydroxydiplacone	COc1cc(cc(O)c1O)C2CC(=O)c3c(O)c(CC=C(C)CCC=C(C)C)c(O)cc3O2		C26H30O7	flavanone	flavonoid-C-geranylated	454.199		2-(3,4-dihydroxy-5-methoxy-phenyl)-6-(3,7-dimethylocta-2,6-dienyl)-5,7-dihydroxy-chroman-4-one	11.78	21.04	6´-geranyl	InChI=1S/C26H30O7/c1-14(2)6-5-7-15(3)8-9-17-18(27)12-22-24(25(17)30)19(28)13-21(33-22)16-10-20(29)26(31)23(11-16)32-4/h6,8,10-12,21,27,29-31H,5,7,9,13H2,1-4H3	UKCODVXNYJFPIN-UHFFFAOYSA-N	isolated from Paulownia tomentosa fruit
940	tomentone B	COc1cc(cc(O)c1O)C2CC(=O)c3c(O)c4C=CC(C)(CCC=C(C)C)Oc4cc3O2		C26H28O7	flavanone	flavonoid-C-geranylated	452.184		8-(3,4-dihydroxy-5-methoxy-phenyl)-5-hydroxy-2-methyl-2-(4-methylpent-3-enyl)-7,8-dihydropyrano[3,2-g]chromen-6-one	12.06	21.9	6´-pyranogeranyl	InChI=1S/C26H28O7/c1-14(2)6-5-8-26(3)9-7-16-20(33-26)13-21-23(24(16)29)17(27)12-19(32-21)15-10-18(28)25(30)22(11-15)31-4/h6-7,9-11,13,19,28-30H,5,8,12H2,1-4H3	KMAIXUNHYCSUOX-UHFFFAOYSA-N	isolated from Paulownia tomentosa fruit
941	mimulol	CC(=CCC\C(=C\Cc1c(O)cc2OC(C(O)C(=O)c2c1O)c3ccc(O)cc3)\C)C		C25H28O6	dihydroflavonol	flavonoid-C-geranylated	424.189		6-[(2E)-3,7-dimethylocta-2,6-dienyl]-3,5,7-trihydroxy-2-(4-hydroxyphenyl)chroman-4-one	11.62	16.53	6´-geranyl	InChI=1S/C25H28O6/c1-14(2)5-4-6-15(3)7-12-18-19(27)13-20-21(22(18)28)23(29)24(30)25(31-20)16-8-10-17(26)11-9-16/h5,7-11,13,24-28,30H,4,6,12H2,1-3H3/b15-7+	WCWOWFQELCQQCI-VIZOYTHASA-N	isolated from Paulownia tomentosa fruit
942	3`-O-methyl-5`-methoxydiplacone	COc1cc(cc(OC)c1O)C2CC(=O)c3c(O)c(CC=C(C)CCC=C(C)C)c(O)cc3O2		C27H32O7	flavanone	flavonoid-C-geranylated	468.215		6-(3,7-dimethylocta-2,6-dienyl)-5,7-dihydroxy-2-(4-hydroxy-3,5-dimethoxy-phenyl)chroman-4-one	11.95	21.98	6´-geranyl	InChI=1S/C27H32O7/c1-15(2)7-6-8-16(3)9-10-18-19(28)13-22-25(26(18)30)20(29)14-21(34-22)17-11-23(32-4)27(31)24(12-17)33-5/h7,9,11-13,21,28,30-31H,6,8,10,14H2,1-5H3	UPBJEHBYZUPVDF-UHFFFAOYSA-N	isolated from Paulownia tomentosa fruit
943	paulownione C	COc1cc(cc(OC)c1O)C2CC(=O)c3c(O)c4C=CC(C)(CCC=C(C)C)Oc4cc3O2		C27H30O7	flavanone	flavonoid-C-geranylated	466.199		5-hydroxy-8-(4-hydroxy-3,5-dimethoxy-phenyl)-2-methyl-2-(4-methylpent-3-enyl)-7,8-dihydropyrano[3,2-g]chromen-6-one	12.31	23.07	6´-pyranogeranyl	InChI=1S/C27H30O7/c1-15(2)7-6-9-27(3)10-8-17-20(34-27)14-21-24(25(17)29)18(28)13-19(33-21)16-11-22(31-4)26(30)23(12-16)32-5/h7-8,10-12,14,19,29-30H,6,9,13H2,1-5H3	SNJDAVIWJHKZIZ-UHFFFAOYSA-N	isolated from Paulownia tomentosa fruit
944	diplacone	CC(=CCCC(=CCC1=C(C2=C(C=C1O)OC(CC2=O)C3=CC(=C(C=C3)O)O)O)C)C		C25H28O6	flavanone	flavonoid-C-geranylated	424.189		2-(3,4-dihydroxyphenyl)-6-(3,7-dimethylocta-2,6-dienyl)-5,7-dihydroxy-chroman-4-one	11.83	21.85	6´-geranyl	InChI=1S/C25H28O6/c1-14(2)5-4-6-15(3)7-9-17-19(27)12-23-24(25(17)30)21(29)13-22(31-23)16-8-10-18(26)20(28)11-16/h5,7-8,10-12,22,26-28,30H,4,6,9,13H2,1-3H3	XCYSQFHYFNWYFP-UHFFFAOYSA-N	isolated from Paulownia tomentosa fruit
945	tomentone II	CC(=CCCC1(C)Oc2cc3OC(CC(=O)c3c(O)c2C=C1)c4ccc(O)c(O)c4)C		C25H26O6	flavanone	flavonoid-C-geranylated	422.173		8-(3,4-dihydroxyphenyl)-5-hydroxy-2-methyl-2-(4-methylpent-3-enyl)-7,8-dihydropyrano[3,2-g]chromen-6-one	12.14	22.84	6´-pyranogeranyl	InChI=1S/C25H26O6/c1-14(2)5-4-9-25(3)10-8-16-21(31-25)13-22-23(24(16)29)19(28)12-20(30-22)15-6-7-17(26)18(27)11-15/h5-8,10-11,13,20,26-27,29H,4,9,12H2,1-3H3	PBGVTAILEMUSFD-UHFFFAOYSA-N	isolated from Paulownia tomentosa fruit
946	paucatalinone C	COc1cc(cc(O)c1O)C2=CC(=O)c3c(O)c(C\C=C(/C)\CCC=C(C)C)c(O)cc3O2		C26H28O7	flavone	flavonoid-C-geranylated	452.184		2-(3,4-dihydroxy-5-methoxy-phenyl)-6-[(2~{E})-3,7-dimethylocta-2,6-dienyl]-5,7-dihydroxy-chromen-4-one	12.07	22.93	6´-geranyl	InChI=1S/C26H28O7/c1-14(2)6-5-7-15(3)8-9-17-18(27)12-22-24(25(17)30)19(28)13-21(33-22)16-10-20(29)26(31)23(11-16)32-4/h6,8,10-13,27,29-31H,5,7,9H2,1-4H3/b15-8+	TXZUREVNXBPOOM-OVCLIPMQSA-N	isolated from Paulownia tomentosa fruit
947	5,7-dihydroxy-6-geranylchromone	CC(=CCC\C(=C\Cc1c(O)cc2OC=CC(=O)c2c1O)\C)C		C19H22O4	chromone	flavonoid-C-geranylated	314.152		6-[(2E)-3,7-dimethylocta-2,6-dienyl]-5,7-dihydroxy-chromen-4-one	11.97	22.64	6´-geranyl	InChI=1S/C19H22O4/c1-12(2)5-4-6-13(3)7-8-14-16(21)11-17-18(19(14)22)15(20)9-10-23-17/h5,7,9-11,21-22H,4,6,8H2,1-3H3/b13-7+	DAXMJFQUZKBFJD-NTUHNPAUSA-N	isolated from Paulownia tomentosa fruit
948	tomentoflavone A	COc1cc(cc(O)c1O)C2=CC(=O)c3c(O)c4C=CC(C)(CCC=C(C)C)Oc4cc3O2		C26H26O7	flavone	flavonoid-C-geranylated	450.168		8-(3,4-dihydroxy-5-methoxy-phenyl)-5-hydroxy-2-methyl-2-(4-methylpent-3-enyl)pyrano[3,2-g]chromen-6-one	12.55	24.6	6´-pyranogeranyl	InChI=1S/C26H26O7/c1-14(2)6-5-8-26(3)9-7-16-20(33-26)13-21-23(24(16)29)17(27)12-19(32-21)15-10-18(28)25(30)22(11-15)31-4/h6-7,9-13,28-30H,5,8H2,1-4H3	AOZOEKLTJYOWTO-UHFFFAOYSA-N	isolated from Paulownia tomentosa fruit
949	mimulone	CC(C)=CCC\C(C)=C\Cc1c(O)cc2O[C@@H](CC(=O)c2c1O)c3ccc(O)cc3	97126-57-3	C25H28O5	flavanone	flavonoid-C-geranylated	408.194		(2S)-6-[(2E)-3,7-dimethylocta-2,6-dienyl]-5,7-dihydroxy-2-(4-hydroxyphenyl)chroman-4-one	12.04	23.45	6´-geranyl	InChI=1S/C25H28O5/c1-15(2)5-4-6-16(3)7-12-19-20(27)13-23-24(25(19)29)21(28)14-22(30-23)17-8-10-18(26)11-9-17/h5,7-11,13,22,26-27,29H,4,6,12,14H2,1-3H3/b16-7+/t22-/m0/s1	XYIQIBWIEGCVQY-RWHUQTJRSA-N	isolated from Paulownia tomentosa fruit
950	euscaphic acid	C[C@@H]1CC[C@@]2(CC[C@]3(C)C(=CC[C@@H]4[C@@]5(C)C[C@@H](O)[C@@H](O)C(C)(C)[C@@H]5CC[C@@]34C)[C@@H]2[C@]1(C)O)C(O)=O	53155-25-2	C30H48O5		triterpenoid	488.35		(1R,2R,4aS,6aR,6aS,6bR,8aR,10S,11R,12aR,14bS)-1,10,11-trihydroxy-1,2,6a,6b,9,9,12a-heptamethyl-2,3,4,5,6,6a,7,8,8a,10,11,12,13,14b-tetradecahydropicene-4a-carboxylic acid	11.011		none	InChI=1S/C30H48O5/c1-17-10-13-30(24(33)34)15-14-27(5)18(22(30)29(17,7)35)8-9-21-26(4)16-19(31)23(32)25(2,3)20(26)11-12-28(21,27)6/h8,17,19-23,31-32,35H,9-16H2,1-7H3,(H,33,34)/t17-,19-,20+,21-,22-,23-,26+,27-,28-,29-,30+/m1/s1	OXVUXGFZHDKYLS-QUFHAEKXSA-N	isolated from Paulownia tomentosa fruit
1014	osajaxanthone	CC1(C=CC2=C(O1)C=C3C(=C2O)C(=O)C4=C(O3)C=CC(=C4)O)C	1043-08-9	C18H14O5		prenylated xanthone	310.084		5,8-dihydroxy-2,2-dimethylpyrano[3,2-b]xanthen-6-one	11.92		2´-pyranoprenyl	InChI=1S/C18H14O5/c1-18(2)6-5-10-13(23-18)8-14-15(16(10)20)17(21)11-7-9(19)3-4-12(11)22-14/h3-8,19-20H,1-2H3		isolated from Maclura pomifera
1015	toxyloxanthone C	CC1C(C2=C(O1)C=C3C(=C2O)C(=O)C4=C(O3)C(=C(C=C4)O)O)(C)C	50906-63-3	C18H16O6		prenylated xanthone	328.095		4,8,9-trihydroxy-2,3,3-trimethyl-2H-furo[3,2-b]xanthen-5-one	11.19		2´-furanoprenyl			isolated from Maclura pomifera
1016	macluraxanthone	CC1(C=CC2=C(C3=C(C(=C2O1)C(C)(C)C=C)OC4=C(C3=O)C=CC(=C4O)O)O)C	5848-14-6	C23H22O6		prenylated xanthone	394.142		5,9,10-trihydroxy-2,2-dimethyl-12-(2-methylbut-3-en-2-yl)pyrano[3,2-b]xanthen-6-one	12.23		2´-pyranoprenyl, 4´-prenyl			isolated from Maclura pomifera
1017	gerontoxanthone A	CC1C(C2=C(O1)C=C3C(=C2O)C(=O)C4=C(O3)C(=C5C(=C4)C=CC(O5)(C)C)O)(C)C	121825-52-3	C23H22O6		prenylated xanthone	394.142		10,21-dihydroxy-7,8,8,18,18-pentamethyl-2,6,19-trioxapentacyclo[11.8.0.03,11.05,9.015,20]henicosa-1(13),3,5(9),10,14,16,20-heptaen-12-one	12.41		2´-cyclicprenyl, 7´-pyranoprenyl			isolated from Maclura pomifera
1018	6-deoxyisojacareubin	CC1(C=CC2=C(O1)C=C(C3=C2OC4=C(C3=O)C=CC=C4O)O)C	26486-92-0	C18H14O5		prenylated xanthone	310.084		6,11-dihydroxy-3,3-dimethylpyrano[2,3-c]xanthen-7-one	11.72		5´-pyranoprenyl			isolated from Maclura pomifera
1019	toxyloxanthone B	CC1(C=CC2=C(O1)C(=CC3=C2C(=O)C4=C(C=C(C=C4O3)O)O)O)C	50875-24-6	C18H14O6		prenylated xanthone	326.079		5,9,11-trihydroxy-3,3-dimethylpyrano[3,2-a]xanthen-12-one	10.78		1´-pyranoprenyl			isolated from Maclura pomifera
1020	gerontoxanthone C	CC1C(C2=C(O1)C(=C3C(=C2O)C(=O)C4=C(O3)C(=C(C=C4)O)O)CC=C(C)C)(C)C	121825-54-5	C23H24O6		prenylated xanthone	396.157		4,8,9-trihydroxy-2,3,3-trimethyl-11-(3-methylbut-2-enyl)-2H-furo[3,2-b]xanthen-5-one	12.11		2´-cyclicprenyl, 5´-prenyl			isolated from Maclura pomifera
1021	osajin	CC(=CCC1=C2C(=C3C(=C1O)C(=O)C(=CO3)C4=CC=C(C=C4)O)C=CC(O2)(C)C)C	482-53-1	C25H24O5	isoflavone	prenylated flavonoid	404.162		5-hydroxy-3-(4-hydroxyphenyl)-8,8-dimethyl-6-(3-methylbut-2-enyl)pyrano[2,3-h]chromen-4-one	12.3		6´-prenyl, 8´-pyranoprenyl			isolated from Maclura pomifera
1022	pomiferin	CC(=CCC1=C2C(=C3C(=C1O)C(=O)C(=CO3)C4=CC(=C(C=C4)O)O)C=CC(O2)(C)C)C	572-03-2	C25H24O6	isoflavone	prenylated flavonoid	420.157		3-(3,4-dihydroxyphenyl)-5-hydroxy-8,8-dimethyl-6-(3-methylbut-2-enyl)pyrano[2,3-h]chromen-4-one	12.01		6´-prenyl, 8´-pyranoprenyl			isolated from Maclura pomifera
1023	kuwanon C	CC(=CCC1=C2C(=C(C=C1O)O)C(=O)C(=C(O2)C3=C(C=C(C=C3)O)O)CC=C(C)C)C	62949-79-5	C25H26O6	flavone	prenylated flavonoid	422.173		2-(2,4-dihydroxyphenyl)-5,7-dihydroxy-3,8-bis(3-methylbut-2-enyl)chromen-4-one	10.88		3´-prenyl, 8´-prenyl			isolated from Morus alba
1024	albanol B	CC1=CC2=C3C(=C1)C4=C(C=C(C=C4OC3(OC5=C2C=CC(=C5)O)C6=C(C=C(C=C6)O)O)C7=CC8=C(O7)C=C(C=C8)O)O	87084-99-9	C34H22O8		arylbenzofuran	558.131		1-(2,4-dihydroxyphenyl)-17-(6-hydroxy-1-benzofuran-2-yl)-11-methyl-2,20-dioxapentacyclo[11.7.1.03,8.09,21.014,19]henicosa-3(8),4,6,9(21),10,12,14,16,18-nonaene-5,15-diol	10.47		none			isolated from Morus alba
1025	moracin C	CC(=CCC1=C(C=C(C=C1O)C2=CC3=C(O2)C=C(C=C3)O)O)C	69120-06-5	C19H18O4		prenylated benzofuran	310.121		5-(6-hydroxy-1-benzofuran-2-yl)-2-(3-methylbut-2-enyl)benzene-1,3-diol	9.78		prenyl			isolated from Morus alba
1026	morusin	CC(=CCC1=C(OC2=C(C1=O)C(=CC3=C2C=CC(O3)(C)C)O)C4=C(C=C(C=C4)O)O)C	62596-29-6	C25H24O6	flavone	biprenylated flavonoid	420.157		2-(2,4-dihydroxyphenyl)-5-hydroxy-8,8-dimethyl-3-(3-methylbut-2-enyl)pyrano[2,3-h]chromen-4-one	11.66		3´-prenyl, 8´-pyranoprenyl			isolated from Morus alba
1027	morusinol	CC1(C=CC2=C(O1)C=C(C3=C2OC(=C(C3=O)CCC(C)(C)O)C4=C(C=C(C=C4)O)O)O)C	62949-93-3	C25H26O7	flavone	biprenylated flavonoid	438.168		2-(2,4-dihydroxyphenyl)-5-hydroxy-3-(3-hydroxy-3-methylbutyl)-8,8-dimethylpyrano[2,3-h]chromen-4-one	11.04		3´-hydroxyprenyl, 8´-pyranoprenyl			isolated from Morus alba
1028	isoangustone A	CC(=CCC1=C(C(=CC(=C1)C2=COC3=C(C2=O)C(=C(C(=C3)O)CC=C(C)C)O)O)O)C	129280-34-8	C25H26O6	flavone	biprenylated flavonoid	422.173		3-[3,4-dihydroxy-5-(3-methylbut-2-enyl)phenyl]-5,7-dihydroxy-6-(3-methylbut-2-enyl)chromen-4-one	11.51		6´-prenyl, 5´-prenyl			isolated from Glycyrrhiza uralensis
1029	angustone B	CC(=CCC1=C(C2=C(C=C1O)OC=C(C2=O)C3=C(C4=C(C=C3)OC(C=C4)(C)C)O)O)C	129280-34-8	C25H24O6	isoflavone	biprenylated flavonoid	420.157		5,7-dihydroxy-3-(5-hydroxy-2,2-dimethylchromen-6-yl)-6-(3-methylbut-2-enyl)chromen-4-one	11.95		6´-prenyl, B-pyranoprenyl			isolated from Glycyrrhiza uralensis
1030	glycycoumarin	CC(=CCC1=C(C2=C(C=C1O)OC(=O)C(=C2)C3=C(C=C(C=C3)O)O)OC)C	94805-82-0	C21H20O6		prenylated coumarin	368.126		3-(2,4-dihydroxyphenyl)-7-hydroxy-5-methoxy-6-(3-methylbut-2-enyl)chromen-2-one	10.58		6´-prenyl			isolated from Glycyrrhiza uralensis
1031	Sophoraflavanone G	CC(=CC[C@H](CC1=C2C(=C(C=C1O)O)C(=O)C[C@H](O2)C3=C(C=C(C=C3)O)O)C(=C)C)C	97938-30-2	C25H28O6	flavanone	prenylated flavonoid	424.189		(2S)-2-(2,4-dihydroxyphenyl)-5,7-dihydroxy-8-[(2R)-5-methyl-2-prop-1-en-2-ylhex-4-enyl]-2,3-dihydrochromen-4-one	10.81		8´-levandulyl			reference standard_THP Products Vertiebs GbH
1032	kuwanon A	CC(=CCC1=C(OC2=CC(=CC(=C2C1=O)O)O)C3=C4C(=C(C=C3)O)C=CC(O4)(C)C)C	62949-77-3	C25H24O6	flavone	biprenylated flavonoid	420.157		5,7-dihydroxy-2-(5-hydroxy-2,2-dimethylchromen-8-yl)-3-(3-methylbut-2-enyl)chromen-4-one	11.22		3-prenyl,3´-pyranoprenyl			reference standard_THP Products Vertiebs GbH
1033	Licoflavone C	CC(=CCC1=C2C(=C(C=C1O)O)C(=O)C=C(O2)C3=CC=C(C=C3)O)C	72357-31-4	C20H18O5	flavone	prenylated flavonoid	338.115		5,7-dihydroxy-2-(4-hydroxyphenyl)-8-(3-methylbut-2-enyl)chromen-4-one	10.83		8´-prenyl			reference standard_THP Products Vertiebs GbH
1034	Isobavachin	CC(=CCC1=C(C=CC2=C1O[C@@H](CC2=O)C3=CC=C(C=C3)O)O)C	31524-62-6	C20H20O4	flavanone	prenylated flavonoid	324.136		(2S)-7-hydroxy-2-(4-hydroxyphenyl)-8-(3-methylbut-2-enyl)-2,3-dihydrochromen-4-one	10.13		8´-prenyl			reference standard_THP Products Vertiebs GbH
1035	Licochalcone A	CC(C)(C=C)C1=C(C=C(C(=C1)/C=C/C(=O)C2=CC=C(C=C2)O)OC)O	58749-22-7	C21H22O4	chalcone	prenylated flavonoid	338.152		(E)-3-[4-hydroxy-2-methoxy-5-(2-methylbut-3-en-2-yl)phenyl]-1-(4-hydroxyphenyl)prop-2-en-1-one	10.8		prenyl			reference standard_THP Products Vertiebs GbH
1036	Leachianone A	CC(=CC[C@H](CC1=C2C(=C(C=C1O)O)C(=O)C[C@H](O2)C3=C(C=C(C=C3)O)OC)C(=C)C)C	97938-31-3	C26H30O6	flavanone	prenylated flavonoid	438.204		(2S)-5,7-dihydroxy-2-(4-hydroxy-2-methoxyphenyl)-8-[(2R)-5-methyl-2-prop-1-en-2-ylhex-4-enyl]-2,3-dihydrochromen-4-one	11.24		8´-levandulyl			reference standard_THP Products Vertiebs GbH
1037	Sanggenon C	CC1=C[C@@H]([C@@H]([C@H](C1)C2=C(C=C(C=C2)O)O)C(=O)C3=C(C=C(C=C3)O)O)C4=C(C5=C(C=C4O)O[C@@]6(C7=C(C=C(C=C7)O)O[C@@]6(C5=O)O)CC=C(C)C)O	80651-76-9	C40H36O12	weird flavonoid	prenylated flavonoid	708.221		(5aR,10aS)-2-[(1S,5S,6R)-6-(2,4-dihydroxybenzoyl)-5-(2,4-dihydroxyphenyl)-3-methylcyclohex-2-en-1-yl]-1,3,8,10a-tetrahydroxy-5a-(3-methylbut-2-enyl)-[1]benzofuro[3,2-b]chromen-11-one	10.95		prenyl			reference standard_THP Products Vertiebs GbH
1038	Glabrol	CC(=CCC1=C(C=CC(=C1)[C@@H]2CC(=O)C3=C(O2)C(=C(C=C3)O)CC=C(C)C)O)C	59870-65-4	C25H28O4	flavanone	biprenylated flavonoid	392.199		(2S)-7-hydroxy-2-[4-hydroxy-3-(3-methylbut-2-enyl)phenyl]-8-(3-methylbut-2-enyl)-2,3-dihydrochromen-4-one	11.27		3´-prenyl, 8´-prenyl			reference standard_THP Products Vertiebs GbH

## Sheet: Table S2
Table S2 - datamatrix of detected features from Paulownia Tomentosa fruit extract
feature_ID	adduct	feature_groups	mzmine:ion_identities:iin_id	mzmine:feature_group	name	rt	precursor_mz	height	area	most_abundant_IN_PT24	highest in PT24	isolated+NMR	Isolation target	Comment	Annotation_L1_MatchWithStandard	Annotation_L2_LibraryMatching	Annotation_L3_SIRIUS_HCD20eV	Annotation_L3_SIRIUS_HCD30eV	Annotation_L3_SIRIUS_HCD40eV	Annotation_L3_CompoundDatabaseExactMassMatch	manual evaluation	predictions_final	Prediction_MBBOKU_hcd20eV	Prediction_MBBOKU_hcd30eV	Prediction_MBBOKU_hcd40eV	annotated_as_times:canopus:isAnnotatedAs_prenyl	annotated as glycos	canopus:isAnnotatedAs_glycos_HCD20eV	canopus:isAnnotatedAs_glycos_HCD30eV	canopus:isAnnotatedAs_glycos_HCD40eV	canopus:isAnnotatedAs_prenyl_HCD20eV	canopus:isAnnotatedAs_prenyl_HCD30eV	canopus:isAnnotatedAs_prenyl_HCD40eV	canopus:predictions_HCD20eV	canopus:predictions_HCD30eV	canopus:predictions_HCD40eV	mzmine:rt_range:min	mzmine:rt_range:max	mzmine:mz	mzmine:mz_range:min	mzmine:mz_range:max	mzmine:height	mzmine:area	mzmine:intensity_range:min	mzmine:intensity_range:max	mzmine:fragment_scans	mzmine:charge	mzmine:alignment_scores:rate	mzmine:alignment_scores:aligned_features_n
84					84__mz186.11375__rt3.18	3.17967	186.114	124100	9485		fraction 11						[['{"structurePerIdRank": 1, "formulaRank": 1, "ConfidenceScoreExact": "0,130", "ConfidenceScoreApproximate": "0,130", "CSI:FingerIDScore": "-194,264", "ZodiacScore": NaN, "SiriusScoreNormalized": "1,000", "SiriusScore": "33,371", "molecularFormula": "C9H17NO3", "adduct": "[M - H]-", "precursorFormula": "C9H16NO3-", "InChIkey2D": "GUAHPAJOXVYFON", "InChI": "InChI=1S/C9H17NO3/c1-7(10)8(11)5-3-2-4-…	[nan]	[['{"structurePerIdRank": 1, "formulaRank": 1, "ConfidenceScoreExact": "0,212", "ConfidenceScoreApproximate": "0,212", "CSI:FingerIDScore": "-228,389", "ZodiacScore": NaN, "SiriusScoreNormalized": "1,000", "SiriusScore": "23,844", "molecularFormula": "C9H17NO3", "adduct": "[M - H]-", "precursorFormula": "C9H16NO3-", "InChIkey2D": "RNFCYFVPNIXAHP", "InChI": "InChI=1S/C9H17NO3/c1-2-3-4-5-6-8(11)10-…			NA	NA	NA	NA	0	0							[['{"canopus:molecularFormula": "C9H17NO3", "canopus:adduct": "[M - H]-", "canopus:ClassyFire#most specific class": "Amino acids", "canopus:ClassyFire#most specific class Probability": "0,992"}']]	[nan]	[['{"canopus:molecularFormula": "C9H17NO3", "canopus:adduct": "[M - H]-", "canopus:ClassyFire#most specific class": "Amino acids", "canopus:ClassyFire#most specific class Probability": "0,992"}']]	3.1045	3.2946	186.114	186.114	186.114	124100	9485	8080	124100	6	1	0.081	9
332		0			332__mz121.02957__rt3.57	3.57167	121.03	485200	63530		fraction 7					4-Hydroxybenzaldehyde - 40.0 eV (0.974)	[['{"structurePerIdRank": 1, "formulaRank": 1, "ConfidenceScoreExact": "0,676", "ConfidenceScoreApproximate": "0,924", "CSI:FingerIDScore": "-9,408", "ZodiacScore": NaN, "SiriusScoreNormalized": "1,000", "SiriusScore": "39,811", "molecularFormula": "C7H6O2", "adduct": "[M - H]-", "precursorFormula": "C7H5O2-", "InChIkey2D": "RGHHSNMVTDWUBI", "InChI": "InChI=1S/C7H6O2/c8-5-6-1-3-7(9)4-2-6/h1-5,9H"…	[['{"structurePerIdRank": 1, "formulaRank": 1, "ConfidenceScoreExact": "0,735", "ConfidenceScoreApproximate": "0,921", "CSI:FingerIDScore": "-13,541", "ZodiacScore": NaN, "SiriusScoreNormalized": "1,000", "SiriusScore": "57,496", "molecularFormula": "C7H6O2", "adduct": "[M - H]-", "precursorFormula": "C7H5O2-", "InChIkey2D": "RGHHSNMVTDWUBI", "InChI": "InChI=1S/C7H6O2/c8-5-6-1-3-7(9)4-2-6/h1-5,9H…	[['{"structurePerIdRank": 1, "formulaRank": 1, "ConfidenceScoreExact": "0,602", "ConfidenceScoreApproximate": "0,641", "CSI:FingerIDScore": "-28,381", "ZodiacScore": NaN, "SiriusScoreNormalized": "1,000", "SiriusScore": "39,225", "molecularFormula": "C7H6O2", "adduct": "[M - H]-", "precursorFormula": "C7H5O2-", "InChIkey2D": "IAVREABSGIHHMO", "InChI": "InChI=1S/C7H6O2/c8-5-6-2-1-3-7(9)4-6/h1-5,9H…		not PF	NA	NA	NA	NA	0	0							[['{"canopus:molecularFormula": "C7H6O2", "canopus:adduct": "[M - H]-", "canopus:ClassyFire#most specific class": "Hydroxybenzaldehydes", "canopus:ClassyFire#most specific class Probability": "0,958"}']]	[['{"canopus:molecularFormula": "C7H6O2", "canopus:adduct": "[M - H]-", "canopus:ClassyFire#most specific class": "Hydroxybenzaldehydes", "canopus:ClassyFire#most specific class Probability": "0,972"}']]	[['{"canopus:molecularFormula": "C7H6O2", "canopus:adduct": "[M - H]-", "canopus:ClassyFire#most specific class": "Hydroxybenzaldehydes", "canopus:ClassyFire#most specific class Probability": "0,987"}']]	3.4539	4.7763	121.03	121.029	121.03	485200	63530	5846	485200	24	1	0.225	25
465		0			465__mz173.08205__rt3.78	3.77667	173.082	101500	9440		fraction 11						[['{"structurePerIdRank": 1, "formulaRank": 1, "ConfidenceScoreExact": "0,664", "ConfidenceScoreApproximate": "0,664", "CSI:FingerIDScore": "-47,051", "ZodiacScore": NaN, "SiriusScoreNormalized": "1,000", "SiriusScore": "53,312", "molecularFormula": "C8H14O4", "adduct": "[M - H]-", "precursorFormula": "C8H13O4-", "InChIkey2D": "TYFQFVWCELRYAO", "InChI": "InChI=1S/C8H14O4/c9-7(10)5-3-1-2-4-6-8(11)…	[nan]	[nan]			NA	NA	NA	NA	0	0							[['{"canopus:molecularFormula": "C8H14O4", "canopus:adduct": "[M - H]-", "canopus:ClassyFire#most specific class": "Medium-chain fatty acids", "canopus:ClassyFire#most specific class Probability": "0,966"}']]	[nan]	[nan]	3.6897	3.9894	173.082	173.082	173.082	101500	9440	6553	101500	6		0.045	5
552		0			552__mz225.077__rt3.92	3.924	225.077	283300	23980		fraction 12						[['{"structurePerIdRank": 1, "formulaRank": 1, "ConfidenceScoreExact": "0,083", "ConfidenceScoreApproximate": "0,083", "CSI:FingerIDScore": "-260,999", "ZodiacScore": NaN, "SiriusScoreNormalized": "1,000", "SiriusScore": "70,160", "molecularFormula": "C11H14O5", "adduct": "[M - H]-", "precursorFormula": "C11H13O5-", "InChIkey2D": "PFNTZFUZCHVMEE", "InChI": "InChI=1S/C11H14O5/c1-2-16-11(15)10(14)6…	[['{"structurePerIdRank": 1, "formulaRank": 1, "ConfidenceScoreExact": "0,165", "ConfidenceScoreApproximate": "0,165", "CSI:FingerIDScore": "-233,060", "ZodiacScore": NaN, "SiriusScoreNormalized": "1,000", "SiriusScore": "53,967", "molecularFormula": "C11H14O5", "adduct": "[M - H]-", "precursorFormula": "C11H13O5-", "InChIkey2D": "PFNTZFUZCHVMEE", "InChI": "InChI=1S/C11H14O5/c1-2-16-11(15)10(14)6…	[['{"structurePerIdRank": 1, "formulaRank": 1, "ConfidenceScoreExact": "0,043", "ConfidenceScoreApproximate": "0,043", "CSI:FingerIDScore": "-232,258", "ZodiacScore": NaN, "SiriusScoreNormalized": "1,000", "SiriusScore": "34,291", "molecularFormula": "C11H14O5", "adduct": "[M - H]-", "precursorFormula": "C11H13O5-", "InChIkey2D": "AZKVWQKMDGGDSV", "InChI": "InChI=1S/C11H14O5/c1-15-10(13)8-5-16-11…			NA	NA	NA	NA	0	0							[['{"canopus:molecularFormula": "C11H14O5", "canopus:adduct": "[M - H]-", "canopus:ClassyFire#most specific class": "Coumaric acids and derivatives", "canopus:ClassyFire#most specific class Probability": "0,993"}']]	[['{"canopus:molecularFormula": "C11H14O5", "canopus:adduct": "[M - H]-", "canopus:ClassyFire#most specific class": "Coumaric acids and derivatives", "canopus:ClassyFire#most specific class Probability": "0,995"}']]	[['{"canopus:molecularFormula": "C11H14O5", "canopus:adduct": "[M - H]-", "canopus:ClassyFire#most specific class": "Coumaric acids and derivatives", "canopus:ClassyFire#most specific class Probability": "0,785"}']]	3.8144	4.0346	225.077	225.077	225.077	283300	23980	6883	283300	12	1	0.09	10
677		0			677__mz167.03509__rt4.13	4.13167	167.035	353300	29100		fraction 10					VANILLIC ACID (0.741)	[['{"structurePerIdRank": 1, "formulaRank": 1, "ConfidenceScoreExact": "0,404", "ConfidenceScoreApproximate": "0,751", "CSI:FingerIDScore": "-15,282", "ZodiacScore": NaN, "SiriusScoreNormalized": "1,000", "SiriusScore": "24,484", "molecularFormula": "C8H8O4", "adduct": "[M - H]-", "precursorFormula": "C8H7O4-", "InChIkey2D": "IZZIWIAOVZOBLF", "InChI": "InChI=1S/C8H8O4/c1-12-5-2-3-7(9)6(4-5)8(10)1…	[['{"structurePerIdRank": 1, "formulaRank": 1, "ConfidenceScoreExact": "0,508", "ConfidenceScoreApproximate": "0,781", "CSI:FingerIDScore": "-39,690", "ZodiacScore": NaN, "SiriusScoreNormalized": "1,000", "SiriusScore": "32,547", "molecularFormula": "C8H8O4", "adduct": "[M - H]-", "precursorFormula": "C8H7O4-", "InChIkey2D": "WKOLLVMJNQIZCI", "InChI": "InChI=1S/C8H8O4/c1-12-7-4-5(8(10)11)2-3-6(7)…	[['{"structurePerIdRank": 1, "formulaRank": 1, "ConfidenceScoreExact": "0,577", "ConfidenceScoreApproximate": "0,577", "CSI:FingerIDScore": "-41,348", "ZodiacScore": NaN, "SiriusScoreNormalized": "1,000", "SiriusScore": "50,916", "molecularFormula": "C8H8O4", "adduct": "[M - H]-", "precursorFormula": "C8H7O4-", "InChIkey2D": "WKOLLVMJNQIZCI", "InChI": "InChI=1S/C8H8O4/c1-12-7-4-5(8(10)11)2-3-6(7)…		not PF	NA	NA	NA	NA	0	0							[['{"canopus:molecularFormula": "C8H8O4", "canopus:adduct": "[M - H]-", "canopus:ClassyFire#most specific class": "Methoxybenzoic acids and derivatives", "canopus:ClassyFire#most specific class Probability": "0,803"}']]	[['{"canopus:molecularFormula": "C8H8O4", "canopus:adduct": "[M - H]-", "canopus:ClassyFire#most specific class": "M-methoxybenzoic acids and derivatives", "canopus:ClassyFire#most specific class Probability": "0,891"}']]	[['{"canopus:molecularFormula": "C8H8O4", "canopus:adduct": "[M - H]-", "canopus:ClassyFire#most specific class": "M-methoxybenzoic acids and derivatives", "canopus:ClassyFire#most specific class Probability": "0,729"}']]	4.0223	4.2515	167.035	167.035	167.035	353300	29100	6088	353300	24	1	0.171	19
914		0			914__mz565.19308__rt4.46	4.462	565.193	105100	8530		fraction 13						[['{"structurePerIdRank": 1, "formulaRank": 1, "ConfidenceScoreExact": "0,040", "ConfidenceScoreApproximate": "0,040", "CSI:FingerIDScore": "-342,105", "ZodiacScore": NaN, "SiriusScoreNormalized": "0,998", "SiriusScore": "25,878", "molecularFormula": "C27H34O13", "adduct": "[M - H]-", "precursorFormula": "C27H33O13-", "InChIkey2D": "GZMNUFHJDKKCRX", "InChI": "InChI=1S/C27H34O13/c1-34-16-5-12(6-17…	[['{"structurePerIdRank": 1, "formulaRank": 5, "ConfidenceScoreExact": "0,028", "ConfidenceScoreApproximate": "0,043", "CSI:FingerIDScore": "-250,260", "ZodiacScore": NaN, "SiriusScoreNormalized": "0,006", "SiriusScore": "29,023", "molecularFormula": "C27H34O13", "adduct": "[M - H]-", "precursorFormula": "C27H33O13-", "InChIkey2D": "GZMNUFHJDKKCRX", "InChI": "InChI=1S/C27H34O13/c1-34-16-5-12(6-17…	[['{"structurePerIdRank": 1, "formulaRank": 8, "ConfidenceScoreExact": "0,033", "ConfidenceScoreApproximate": "0,033", "CSI:FingerIDScore": "-535,131", "ZodiacScore": NaN, "SiriusScoreNormalized": "0,045", "SiriusScore": "24,722", "molecularFormula": "C29H26N8O5", "adduct": "[M - H]-", "precursorFormula": "C29H25N8O5-", "InChIkey2D": "HFAWZCWVXCGAQL", "InChI": "InChI=1S/C29H26N8O5/c38-28(31-19-6-…			NA	relevant	relevant	NA	0	1	1						[['{"canopus:molecularFormula": "C27H34O13", "canopus:adduct": "[M - H]-", "canopus:ClassyFire#most specific class": "Flavonoid-7-O-glycosides", "canopus:ClassyFire#most specific class Probability": "0,967"}']]	[['{"canopus:molecularFormula": "C28H30N4O9", "canopus:adduct": "[M - H]-", "canopus:ClassyFire#most specific class": "Anisoles", "canopus:ClassyFire#most specific class Probability": "0,818"}']]	[['{"canopus:molecularFormula": "C26H32F2N4O6S", "canopus:adduct": "[M - H]-", "canopus:ClassyFire#most specific class": "N-acyl-alpha amino acids and derivatives", "canopus:ClassyFire#most specific class Probability": "0,797"}']]	4.3517	4.5832	565.193	565.192	565.194	105100	8530	7018	105100	9	1	0.018	2
1244		0		27	1244__mz227.09271__rt5	4.996	227.093	170000	13610		CHCl3 extract						[['{"structurePerIdRank": 1, "formulaRank": 1, "ConfidenceScoreExact": "0,130", "ConfidenceScoreApproximate": "0,130", "CSI:FingerIDScore": "-139,370", "ZodiacScore": NaN, "SiriusScoreNormalized": "1,000", "SiriusScore": "26,445", "molecularFormula": "C11H16O5", "adduct": "[M - H]-", "precursorFormula": "C11H15O5-", "InChIkey2D": "ZVMSPBRNCJKZRT", "InChI": "InChI=1S/C11H16O5/c1-8(12)4-2-3-5-9(11(…	[nan]	[nan]			NA	NA	NA	NA	0	0							[['{"canopus:molecularFormula": "C11H16O5", "canopus:adduct": "[M - H]-", "canopus:ClassyFire#most specific class": "Dicarboxylic acids and derivatives", "canopus:ClassyFire#most specific class Probability": "0,976"}']]	[nan]	[nan]	4.9071	5.0884	227.093	227.092	227.093	170000	13610	2095	170000	3	1	0.198	22
1362		0			1362__mz549.19807__rt5.15	5.15217	549.198	135500	9633		fraction 13						[['{"structurePerIdRank": 1, "formulaRank": 1, "ConfidenceScoreExact": "0,349", "ConfidenceScoreApproximate": "0,689", "CSI:FingerIDScore": "-85,935", "ZodiacScore": NaN, "SiriusScoreNormalized": "0,900", "SiriusScore": "25,313", "molecularFormula": "C27H34O12", "adduct": "[M - H]-", "precursorFormula": "C27H33O12-", "InChIkey2D": "BRLYXYFYCNCKRT", "InChI": "InChI=1S/C27H34O12/c1-33-17-6-12(4-5-1…	[['{"structurePerIdRank": 1, "formulaRank": 1, "ConfidenceScoreExact": "0,381", "ConfidenceScoreApproximate": "0,842", "CSI:FingerIDScore": "-57,450", "ZodiacScore": NaN, "SiriusScoreNormalized": "0,997", "SiriusScore": "60,865", "molecularFormula": "C27H34O12", "adduct": "[M - H]-", "precursorFormula": "C27H33O12-", "InChIkey2D": "GLGVEKKQPFRBAS", "InChI": "InChI=1S/C27H34O12/c1-33-17-6-12(4-5-1…	[['{"structurePerIdRank": 1, "formulaRank": 2, "ConfidenceScoreExact": "0,234", "ConfidenceScoreApproximate": "0,570", "CSI:FingerIDScore": "-75,409", "ZodiacScore": NaN, "SiriusScoreNormalized": "0,096", "SiriusScore": "67,654", "molecularFormula": "C27H34O12", "adduct": "[M - H]-", "precursorFormula": "C27H33O12-", "InChIkey2D": "GLGVEKKQPFRBAS", "InChI": "InChI=1S/C27H34O12/c1-33-17-6-12(4-5-1…		not PF, lignan	prenylated	relevant	relevant	relevant	0	2	1	1					[['{"canopus:molecularFormula": "C27H34O12", "canopus:adduct": "[M - H]-", "canopus:ClassyFire#most specific class": "Lignan glycosides", "canopus:ClassyFire#most specific class Probability": "0,999"}']]	[['{"canopus:molecularFormula": "C27H34O12", "canopus:adduct": "[M - H]-", "canopus:ClassyFire#most specific class": "Lignan glycosides", "canopus:ClassyFire#most specific class Probability": "0,998"}']]	[['{"canopus:molecularFormula": "C28H30N4O8", "canopus:adduct": "[M - H]-", "canopus:ClassyFire#most specific class": "Methoxyphenols", "canopus:ClassyFire#most specific class Probability": "0,947"}']]	5.0792	5.2415	549.198	549.197	549.199	135500	9633	6926	135500	6	1	0.045	5
1370		0		108	1370__mz645.18077__rt5.16	5.16083	645.181	263100	18850		CHCl3 extract						[nan]	[['{"structurePerIdRank": 1, "formulaRank": 6, "ConfidenceScoreExact": "0,008", "ConfidenceScoreApproximate": "0,008", "CSI:FingerIDScore": "-344,339", "ZodiacScore": NaN, "SiriusScoreNormalized": "0,012", "SiriusScore": "48,755", "molecularFormula": "C32H30N4O11", "adduct": "[M - H]-", "precursorFormula": "C32H29N4O11-", "InChIkey2D": "IAKRESLSGZMXHR", "InChI": "InChI=1S/C32H30N4O11/c37-27(25-13…	[['{"structurePerIdRank": 1, "formulaRank": 1, "ConfidenceScoreExact": "0,009", "ConfidenceScoreApproximate": "0,009", "CSI:FingerIDScore": "-378,804", "ZodiacScore": NaN, "SiriusScoreNormalized": "0,999", "SiriusScore": "53,069", "molecularFormula": "C32H30N4O11", "adduct": "[M - H]-", "precursorFormula": "C32H29N4O11-", "InChIkey2D": "IAKRESLSGZMXHR", "InChI": "InChI=1S/C32H30N4O11/c37-27(25-13…		not prenylated, but flavonoid	NA	relevant	relevant	NA	0	0							[nan]	[['{"canopus:molecularFormula": "C27H30N6O13", "canopus:adduct": "[M - H]-", "canopus:ClassyFire#most specific class": "Coumaric acids and derivatives", "canopus:ClassyFire#most specific class Probability": "0,733"}']]	[['{"canopus:molecularFormula": "C32H30N4O11", "canopus:adduct": "[M - H]-", "canopus:ClassyFire#most specific class": "Glycosylamines", "canopus:ClassyFire#most specific class Probability": "0,622"}']]	5.0787	5.287	645.181	645.18	645.182	263100	18850	5943	263100	6	1	0.081	9
1384		0		108	1384__mz623.19872__rt5.17__Acteoside: [M-H]-: 0.927	5.17083	623.199	3601000	265100		CHCl3 extract				Acteoside: [M-H]-	Acteoside (0.986)	[['{"structurePerIdRank": 1, "formulaRank": 1, "ConfidenceScoreExact": "0,377", "ConfidenceScoreApproximate": "0,506", "CSI:FingerIDScore": "-88,027", "ZodiacScore": NaN, "SiriusScoreNormalized": "1,000", "SiriusScore": "34,959", "molecularFormula": "C29H36O15", "adduct": "[M - H]-", "precursorFormula": "C29H35O15-", "InChIkey2D": "FBSKJMQYURKNSU", "InChI": "InChI=1S/C29H36O15/c1-13-22(36)23(37)2…	[['{"structurePerIdRank": 1, "formulaRank": 1, "ConfidenceScoreExact": "0,502", "ConfidenceScoreApproximate": "0,647", "CSI:FingerIDScore": "-49,778", "ZodiacScore": NaN, "SiriusScoreNormalized": "1,000", "SiriusScore": "48,075", "molecularFormula": "C29H36O15", "adduct": "[M - H]-", "precursorFormula": "C29H35O15-", "InChIkey2D": "FBSKJMQYURKNSU", "InChI": "InChI=1S/C29H36O15/c1-13-22(36)23(37)2…	[['{"structurePerIdRank": 1, "formulaRank": 1, "ConfidenceScoreExact": "0,429", "ConfidenceScoreApproximate": "0,563", "CSI:FingerIDScore": "-43,401", "ZodiacScore": NaN, "SiriusScoreNormalized": "1,000", "SiriusScore": "58,670", "molecularFormula": "C29H36O15", "adduct": "[M - H]-", "precursorFormula": "C29H35O15-", "InChIkey2D": "FBSKJMQYURKNSU", "InChI": "InChI=1S/C29H36O15/c1-13-22(36)23(37)2…	Acteoside: [M-H]-: 0.923	not PF, already isolated	NA	NA	NA	NA	0	0							[['{"canopus:molecularFormula": "C29H36O15", "canopus:adduct": "[M - H]-", "canopus:ClassyFire#most specific class": "Coumaric acids and derivatives", "canopus:ClassyFire#most specific class Probability": "0,999"}']]	[['{"canopus:molecularFormula": "C29H36O15", "canopus:adduct": "[M - H]-", "canopus:ClassyFire#most specific class": "Coumaric acids and derivatives", "canopus:ClassyFire#most specific class Probability": "1,000"}']]	[['{"canopus:molecularFormula": "C29H36O15", "canopus:adduct": "[M - H]-", "canopus:ClassyFire#most specific class": "Coumaric acids and derivatives", "canopus:ClassyFire#most specific class Probability": "1,000"}']]	5.067	5.4139	623.199	623.198	623.2	3601000	265100	4785	3601000	18	1	0.189	21
1395		0			1395__mz521.20281__rt5.19	5.18683	521.203	112200	7496		fraction 13						[['{"structurePerIdRank": 1, "formulaRank": 1, "ConfidenceScoreExact": "0,118", "ConfidenceScoreApproximate": "0,292", "CSI:FingerIDScore": "-82,576", "ZodiacScore": NaN, "SiriusScoreNormalized": "0,998", "SiriusScore": "73,974", "molecularFormula": "C26H34O11", "adduct": "[M - H]-", "precursorFormula": "C26H33O11-", "InChIkey2D": "AHYOMNWKYGMYMB", "InChI": "InChI=1S/C26H34O11/c1-34-19-6-12(3-4-1…	[['{"structurePerIdRank": 1, "formulaRank": 2, "ConfidenceScoreExact": "0,119", "ConfidenceScoreApproximate": "0,276", "CSI:FingerIDScore": "-63,267", "ZodiacScore": NaN, "SiriusScoreNormalized": "0,000", "SiriusScore": "70,547", "molecularFormula": "C26H34O11", "adduct": "[M - H]-", "precursorFormula": "C26H33O11-", "InChIkey2D": "AHYOMNWKYGMYMB", "InChI": "InChI=1S/C26H34O11/c1-34-19-6-12(3-4-1…	[['{"structurePerIdRank": 1, "formulaRank": 1, "ConfidenceScoreExact": "0,328", "ConfidenceScoreApproximate": "0,463", "CSI:FingerIDScore": "-102,236", "ZodiacScore": NaN, "SiriusScoreNormalized": "0,946", "SiriusScore": "56,292", "molecularFormula": "C26H34O11", "adduct": "[M - H]-", "precursorFormula": "C26H33O11-", "InChIkey2D": "KNFOHFRALRKTOJ", "InChI": "InChI=1S/C26H34O11/c1-33-19-8-13(3-5-…		not PF	NA	relevant	relevant	NA	0	2	1		1				[['{"canopus:molecularFormula": "C26H34O11", "canopus:adduct": "[M - H]-", "canopus:ClassyFire#most specific class": "Lignan glycosides", "canopus:ClassyFire#most specific class Probability": "0,881"}']]	[['{"canopus:molecularFormula": "C27H30N4O7", "canopus:adduct": "[M - H]-", "canopus:ClassyFire#most specific class": "Hexoses", "canopus:ClassyFire#most specific class Probability": "0,678"}']]	[['{"canopus:molecularFormula": "C26H34O11", "canopus:adduct": "[M - H]-", "canopus:ClassyFire#most specific class": "Lignan glycosides", "canopus:ClassyFire#most specific class Probability": "0,998"}']]	5.1145	5.264	521.203	521.202	521.204	112200	7496	7350	112200	6	1	0.045	5
1511		0		193	1511__mz579.20884__rt5.38	5.37667	579.209	843400	58580		fraction 13					Acanthoside B (0.969)	[['{"structurePerIdRank": 1, "formulaRank": 1, "ConfidenceScoreExact": "0,783", "ConfidenceScoreApproximate": "0,783", "CSI:FingerIDScore": "-229,553", "ZodiacScore": NaN, "SiriusScoreNormalized": "0,992", "SiriusScore": "28,434", "molecularFormula": "C29H36O15", "adduct": "[M - CO2 - H]-", "precursorFormula": "C28H35O13-", "InChIkey2D": "MDBYNIVOJOPHNO", "InChI": "InChI=1S/C29H36O15/c1-35-23-12(…	[['{"structurePerIdRank": 1, "formulaRank": 1, "ConfidenceScoreExact": "0,788", "ConfidenceScoreApproximate": "0,788", "CSI:FingerIDScore": "-269,230", "ZodiacScore": NaN, "SiriusScoreNormalized": "0,995", "SiriusScore": "43,928", "molecularFormula": "C29H36O15", "adduct": "[M - CO2 - H]-", "precursorFormula": "C28H35O13-", "InChIkey2D": "MDBYNIVOJOPHNO", "InChI": "InChI=1S/C29H36O15/c1-35-23-12(…	[['{"structurePerIdRank": 1, "formulaRank": 1, "ConfidenceScoreExact": "0,518", "ConfidenceScoreApproximate": "0,518", "CSI:FingerIDScore": "-274,482", "ZodiacScore": NaN, "SiriusScoreNormalized": "0,988", "SiriusScore": "56,651", "molecularFormula": "C29H36O15", "adduct": "[M - CO2 - H]-", "precursorFormula": "C28H35O13-", "InChIkey2D": "MDBYNIVOJOPHNO", "InChI": "InChI=1S/C29H36O15/c1-35-23-12(…	Acteoside: [M-CO2-H]-: 0.718	not PF, lignan	prenylated	relevant	relevant	relevant	0	3	1	1	1				[['{"canopus:molecularFormula": "C29H36O15", "canopus:adduct": "[M - CO2 - H]-", "canopus:ClassyFire#most specific class": "Lignan glycosides", "canopus:ClassyFire#most specific class Probability": "0,998"}', '{"canopus:molecularFormula": "C28H36O13", "canopus:adduct": "[M - H]-", "canopus:ClassyFire#most specific class": "Lignan glycosides", "canopus:ClassyFire#most specific class Probability": …	[['{"canopus:molecularFormula": "C29H36O15", "canopus:adduct": "[M - CO2 - H]-", "canopus:ClassyFire#most specific class": "Lignan glycosides", "canopus:ClassyFire#most specific class Probability": "0,998"}', '{"canopus:molecularFormula": "C28H36O13", "canopus:adduct": "[M - H]-", "canopus:ClassyFire#most specific class": "Lignan glycosides", "canopus:ClassyFire#most specific class Probability": …	[['{"canopus:molecularFormula": "C29H36O15", "canopus:adduct": "[M - CO2 - H]-", "canopus:ClassyFire#most specific class": "Lignan glycosides", "canopus:ClassyFire#most specific class Probability": "0,997"}', '{"canopus:molecularFormula": "C28H36O13", "canopus:adduct": "[M - H]-", "canopus:ClassyFire#most specific class": "Lignan glycosides", "canopus:ClassyFire#most specific class Probability": …	5.2915	5.5358	579.209	579.208	579.21	843400	58580	2694	843400	12	1	0.117	13
1531		0		193	1531__mz417.15583__rt5.39	5.39483	417.156	174800	11950		fraction 13					syringaresinol (0.778)	[['{"structurePerIdRank": 1, "formulaRank": 1, "ConfidenceScoreExact": "0,546", "ConfidenceScoreApproximate": "0,870", "CSI:FingerIDScore": "-4,081", "ZodiacScore": NaN, "SiriusScoreNormalized": "0,998", "SiriusScore": "61,721", "molecularFormula": "C22H26O8", "adduct": "[M - H]-", "precursorFormula": "C22H25O8-", "InChIkey2D": "KOWMJRJXZMEZLD", "InChI": "InChI=1S/C22H26O8/c1-25-15-5-11(6-16(26-2…	[['{"structurePerIdRank": 1, "formulaRank": 1, "ConfidenceScoreExact": "0,575", "ConfidenceScoreApproximate": "0,889", "CSI:FingerIDScore": "-5,864", "ZodiacScore": NaN, "SiriusScoreNormalized": "0,999", "SiriusScore": "69,202", "molecularFormula": "C22H26O8", "adduct": "[M - H]-", "precursorFormula": "C22H25O8-", "InChIkey2D": "KOWMJRJXZMEZLD", "InChI": "InChI=1S/C22H26O8/c1-25-15-5-11(6-16(26-2…	[['{"structurePerIdRank": 1, "formulaRank": 1, "ConfidenceScoreExact": "0,184", "ConfidenceScoreApproximate": "0,526", "CSI:FingerIDScore": "-53,800", "ZodiacScore": NaN, "SiriusScoreNormalized": "0,956", "SiriusScore": "66,868", "molecularFormula": "C22H26O8", "adduct": "[M - H]-", "precursorFormula": "C22H25O8-", "InChIkey2D": "KOWMJRJXZMEZLD", "InChI": "InChI=1S/C22H26O8/c1-25-15-5-11(6-16(26-…		not PF, lignan	prenylated	relevant	relevant	relevant	0	0							[['{"canopus:molecularFormula": "C22H26O8", "canopus:adduct": "[M - H]-", "canopus:ClassyFire#most specific class": "Furofuran lignans", "canopus:ClassyFire#most specific class Probability": "0,997"}']]	[['{"canopus:molecularFormula": "C22H26O8", "canopus:adduct": "[M - H]-", "canopus:ClassyFire#most specific class": "Furofuran lignans", "canopus:ClassyFire#most specific class Probability": "0,997"}']]	[['{"canopus:molecularFormula": "C22H26O8", "canopus:adduct": "[M - H]-", "canopus:ClassyFire#most specific class": "Furofuran lignans", "canopus:ClassyFire#most specific class Probability": "0,683"}']]	5.3124	5.5108	417.156	417.155	417.156	174800	11950	7908	174800	12	1	0.072	8
1604		0			1604__mz147.04527__rt5.52	5.52033	147.045	104200	8482		fraction 7						[['{"structurePerIdRank": 1, "formulaRank": 1, "ConfidenceScoreExact": "0,136", "ConfidenceScoreApproximate": "0,476", "CSI:FingerIDScore": "-34,448", "ZodiacScore": NaN, "SiriusScoreNormalized": "1,000", "SiriusScore": "57,455", "molecularFormula": "C9H8O2", "adduct": "[M - H]-", "precursorFormula": "C9H7O2-", "InChIkey2D": "CJXMVKYNVIGQBS", "InChI": "InChI=1S/C9H8O2/c10-7-1-2-8-3-5-9(11)6-4-8/h…	[['{"structurePerIdRank": 1, "formulaRank": 1, "ConfidenceScoreExact": "0,131", "ConfidenceScoreApproximate": "0,534", "CSI:FingerIDScore": "-65,060", "ZodiacScore": NaN, "SiriusScoreNormalized": "1,000", "SiriusScore": "41,073", "molecularFormula": "C9H8O2", "adduct": "[M - H]-", "precursorFormula": "C9H7O2-", "InChIkey2D": "CJXMVKYNVIGQBS", "InChI": "InChI=1S/C9H8O2/c10-7-1-2-8-3-5-9(11)6-4-8/h…	[['{"structurePerIdRank": 1, "formulaRank": 1, "ConfidenceScoreExact": "0,048", "ConfidenceScoreApproximate": "0,126", "CSI:FingerIDScore": "-56,649", "ZodiacScore": NaN, "SiriusScoreNormalized": "1,000", "SiriusScore": "31,065", "molecularFormula": "C9H8O2", "adduct": "[M - H]-", "precursorFormula": "C9H7O2-", "InChIkey2D": "BSDNZCQPDVTDET", "InChI": "InChI=1S/C9H8O2/c10-7-3-5-8-4-1-2-6-9(8)11/h…			NA	NA	NA	NA	0	0							[['{"canopus:molecularFormula": "C9H8O2", "canopus:adduct": "[M - H]-", "canopus:ClassyFire#most specific class": "Hydroxycinnamic acids and derivatives", "canopus:ClassyFire#most specific class Probability": "0,523"}']]	[['{"canopus:molecularFormula": "C9H8O2", "canopus:adduct": "[M - H]-", "canopus:ClassyFire#most specific class": "Styrenes", "canopus:ClassyFire#most specific class Probability": "0,519"}']]	[['{"canopus:molecularFormula": "C9H8O2", "canopus:adduct": "[M - H]-", "canopus:ClassyFire#most specific class": "Cinnamic acids and derivatives", "canopus:ClassyFire#most specific class Probability": "0,543"}']]	5.4411	5.6012	147.045	147.045	147.045	104200	8482	8184	104200	6	1	0.045	5
1693		0			1693__mz144.04562__rt5.67	5.66733	144.046	1190000	102400		fraction 8					Indole-3-aldehyde (0.862)	[['{"structurePerIdRank": 1, "formulaRank": 1, "ConfidenceScoreExact": "0,257", "ConfidenceScoreApproximate": "0,257", "CSI:FingerIDScore": "-19,737", "ZodiacScore": NaN, "SiriusScoreNormalized": "1,000", "SiriusScore": "46,216", "molecularFormula": "C9H7NO", "adduct": "[M - H]-", "precursorFormula": "C9H6NO-", "InChIkey2D": "OLNJUISKUQQNIM", "InChI": "InChI=1S/C9H7NO/c11-6-7-5-10-9-4-2-1-3-8(7)9…	[['{"structurePerIdRank": 1, "formulaRank": 1, "ConfidenceScoreExact": "0,512", "ConfidenceScoreApproximate": "0,512", "CSI:FingerIDScore": "-10,513", "ZodiacScore": NaN, "SiriusScoreNormalized": "1,000", "SiriusScore": "80,989", "molecularFormula": "C9H7NO", "adduct": "[M - H]-", "precursorFormula": "C9H6NO-", "InChIkey2D": "OLNJUISKUQQNIM", "InChI": "InChI=1S/C9H7NO/c11-6-7-5-10-9-4-2-1-3-8(7)9…	[['{"structurePerIdRank": 1, "formulaRank": 1, "ConfidenceScoreExact": "0,249", "ConfidenceScoreApproximate": "0,249", "CSI:FingerIDScore": "-28,776", "ZodiacScore": NaN, "SiriusScoreNormalized": "1,000", "SiriusScore": "62,067", "molecularFormula": "C9H7NO", "adduct": "[M - H]-", "precursorFormula": "C9H6NO-", "InChIkey2D": "PMZDQRJGMBOQBF", "InChI": "InChI=1S/C9H7NO/c11-9-5-6-10-8-4-2-1-3-7(8)9…		not PF	NA	NA	NA	NA	0	0							[['{"canopus:molecularFormula": "C9H7NO", "canopus:adduct": "[M - H]-", "canopus:ClassyFire#most specific class": "8-hydroxyquinolines", "canopus:ClassyFire#most specific class Probability": "0,511"}']]	[['{"canopus:molecularFormula": "C9H7NO", "canopus:adduct": "[M - H]-", "canopus:ClassyFire#most specific class": "Quinolines and derivatives", "canopus:ClassyFire#most specific class Probability": "0,947"}']]	[['{"canopus:molecularFormula": "C9H7NO", "canopus:adduct": "[M - H]-", "canopus:ClassyFire#most specific class": "Quinolines and derivatives", "canopus:ClassyFire#most specific class Probability": "0,650"}']]	5.5665	5.9678	144.046	144.045	144.046	1190000	102400	5439	1190000	24	1	0.252	28
1706		0	40	80	1706__mz177.05584__rt5.69	5.68983	177.056	337300	25030		fraction 13						[['{"structurePerIdRank": 1, "formulaRank": 1, "ConfidenceScoreExact": "0,275", "ConfidenceScoreApproximate": "0,556", "CSI:FingerIDScore": "-68,494", "ZodiacScore": NaN, "SiriusScoreNormalized": "0,933", "SiriusScore": "27,377", "molecularFormula": "C10H10O3", "adduct": "[M - H]-", "precursorFormula": "C10H9O3-", "InChIkey2D": "DKZBBWMURDFHNE", "InChI": "InChI=1S/C10H10O3/c1-13-10-7-8(3-2-6-11)4…	[['{"structurePerIdRank": 1, "formulaRank": 2, "ConfidenceScoreExact": "-Infinity", "ConfidenceScoreApproximate": "-Infinity", "CSI:FingerIDScore": "-193,884", "ZodiacScore": NaN, "SiriusScoreNormalized": "0,028", "SiriusScore": "7,260", "molecularFormula": "C7H13ClNO2", "adduct": "[M - H]-", "precursorFormula": "C7H12ClNO2-", "InChIkey2D": "LNOLIUMJVUMBRS", "InChI": "InChI=1S/C7H13ClNO2/c9-8-3-1…	[['{"structurePerIdRank": 1, "formulaRank": 2, "ConfidenceScoreExact": "-Infinity", "ConfidenceScoreApproximate": "-Infinity", "CSI:FingerIDScore": "-190,971", "ZodiacScore": NaN, "SiriusScoreNormalized": "0,293", "SiriusScore": "7,221", "molecularFormula": "C7H13ClNO2", "adduct": "[M - H]-", "precursorFormula": "C7H12ClNO2-", "InChIkey2D": "LNOLIUMJVUMBRS", "InChI": "InChI=1S/C7H13ClNO2/c9-8-3-1…			NA	relevant	NA	NA	0	0							[['{"canopus:molecularFormula": "C10H10O3", "canopus:adduct": "[M - H]-", "canopus:ClassyFire#most specific class": "Hydroxycinnamic acids and derivatives", "canopus:ClassyFire#most specific class Probability": "0,502"}']]	[nan]	[nan]	5.566	5.792	177.056	177.056	177.056	337300	25030	6109	337300	6	1	0.081	9
1777		0		112	1777__mz187.09773__rt5.8	5.80183	187.098	349600	26960		fraction 11						[['{"structurePerIdRank": 1, "formulaRank": 1, "ConfidenceScoreExact": "0,546", "ConfidenceScoreApproximate": "0,546", "CSI:FingerIDScore": "-55,064", "ZodiacScore": NaN, "SiriusScoreNormalized": "1,000", "SiriusScore": "75,951", "molecularFormula": "C9H16O4", "adduct": "[M - H]-", "precursorFormula": "C9H15O4-", "InChIkey2D": "BDJRBEYXGGNYIS", "InChI": "InChI=1S/C9H16O4/c10-8(11)6-4-2-1-3-5-7-9(…	[nan]	[nan]			NA	NA	NA	NA	0	0							[['{"canopus:molecularFormula": "C9H16O4", "canopus:adduct": "[M - H]-", "canopus:ClassyFire#most specific class": "Medium-chain fatty acids", "canopus:ClassyFire#most specific class Probability": "0,934"}']]	[nan]	[nan]	5.5856	6.1599	187.098	187.097	187.098	349600	26960	484.6	349600	12	1	0.423	47
1962		0			1962__mz623.19869__rt6.12__Isoacteoside: [M-H]-: 0.951	6.12317	623.199	5171000	341000		CHCl3 extract				Isoacteoside: [M-H]-	Isoacteoside (0.956)	[['{"structurePerIdRank": 1, "formulaRank": 1, "ConfidenceScoreExact": "0,318", "ConfidenceScoreApproximate": "0,433", "CSI:FingerIDScore": "-77,761", "ZodiacScore": NaN, "SiriusScoreNormalized": "0,999", "SiriusScore": "18,887", "molecularFormula": "C29H36O15", "adduct": "[M - H]-", "precursorFormula": "C29H35O15-", "InChIkey2D": "FBSKJMQYURKNSU", "InChI": "InChI=1S/C29H36O15/c1-13-22(36)23(37)2…	[['{"structurePerIdRank": 1, "formulaRank": 1, "ConfidenceScoreExact": "0,392", "ConfidenceScoreApproximate": "0,579", "CSI:FingerIDScore": "-70,077", "ZodiacScore": NaN, "SiriusScoreNormalized": "1,000", "SiriusScore": "54,370", "molecularFormula": "C29H36O15", "adduct": "[M - H]-", "precursorFormula": "C29H35O15-", "InChIkey2D": "FNMHEHXNBNCPCI", "InChI": "InChI=1S/C29H36O15/c1-13-22(35)24(37)2…	[['{"structurePerIdRank": 1, "formulaRank": 1, "ConfidenceScoreExact": "0,439", "ConfidenceScoreApproximate": "0,610", "CSI:FingerIDScore": "-42,056", "ZodiacScore": NaN, "SiriusScoreNormalized": "1,000", "SiriusScore": "52,899", "molecularFormula": "C29H36O15", "adduct": "[M - H]-", "precursorFormula": "C29H35O15-", "InChIkey2D": "FBSKJMQYURKNSU", "InChI": "InChI=1S/C29H36O15/c1-13-22(36)23(37)2…	Isoacteoside: [M-H]-: 0.953	not PF, already isolated	NA	NA	relevant	NA	0	0							[['{"canopus:molecularFormula": "C29H36O15", "canopus:adduct": "[M - H]-", "canopus:ClassyFire#most specific class": "Coumaric acids and derivatives", "canopus:ClassyFire#most specific class Probability": "0,999"}']]	[['{"canopus:molecularFormula": "C29H36O15", "canopus:adduct": "[M - H]-", "canopus:ClassyFire#most specific class": "Coumaric acids and derivatives", "canopus:ClassyFire#most specific class Probability": "1,000"}']]	[['{"canopus:molecularFormula": "C29H36O15", "canopus:adduct": "[M - H]-", "canopus:ClassyFire#most specific class": "Coumaric acids and derivatives", "canopus:ClassyFire#most specific class Probability": "1,000"}']]	6.0448	6.3519	623.199	623.198	623.2	5171000	341000	5751	5171000	12	1	0.117	13
2043		0		230	2043__mz315.05103__rt6.25	6.2525	315.051	154000	10870		fraction 13						[['{"structurePerIdRank": 1, "formulaRank": 1, "ConfidenceScoreExact": "0,065", "ConfidenceScoreApproximate": "0,074", "CSI:FingerIDScore": "-50,025", "ZodiacScore": NaN, "SiriusScoreNormalized": "1,000", "SiriusScore": "112,509", "molecularFormula": "C16H12O7", "adduct": "[M - H]-", "precursorFormula": "C16H11O7-", "InChIkey2D": "WEPBGSIAWZTEJR", "InChI": "InChI=1S/C16H12O7/c1-22-16-14(21)13-11(…	[['{"structurePerIdRank": 1, "formulaRank": 1, "ConfidenceScoreExact": "0,041", "ConfidenceScoreApproximate": "0,097", "CSI:FingerIDScore": "-193,168", "ZodiacScore": NaN, "SiriusScoreNormalized": "1,000", "SiriusScore": "106,262", "molecularFormula": "C16H12O7", "adduct": "[M - H]-", "precursorFormula": "C16H11O7-", "InChIkey2D": "WEPBGSIAWZTEJR", "InChI": "InChI=1S/C16H12O7/c1-22-16-14(21)13-11…	[['{"structurePerIdRank": 1, "formulaRank": 1, "ConfidenceScoreExact": "0,059", "ConfidenceScoreApproximate": "0,231", "CSI:FingerIDScore": "-138,945", "ZodiacScore": NaN, "SiriusScoreNormalized": "0,988", "SiriusScore": "84,020", "molecularFormula": "C16H12O7", "adduct": "[M - H]-", "precursorFormula": "C16H11O7-", "InChIkey2D": "WEPBGSIAWZTEJR", "InChI": "InChI=1S/C16H12O7/c1-22-16-14(21)13-11(…		not prenylated, but flavonoid	NA	relevant	relevant	NA	0	0							[['{"canopus:molecularFormula": "C16H12O7", "canopus:adduct": "[M - H]-", "canopus:ClassyFire#most specific class": "3\'-O-methylated flavonoids", "canopus:ClassyFire#most specific class Probability": "0,613"}']]	[['{"canopus:molecularFormula": "C16H12O7", "canopus:adduct": "[M - H]-", "canopus:ClassyFire#most specific class": "Flavonols", "canopus:ClassyFire#most specific class Probability": "0,679"}']]	[['{"canopus:molecularFormula": "C16H12O7", "canopus:adduct": "[M - H]-", "canopus:ClassyFire#most specific class": "Flavones", "canopus:ClassyFire#most specific class Probability": "0,507"}']]	6.1784	6.3416	315.051	315.051	315.051	154000	10870	7316	154000	12	1	0.09	10
2111		0		68	2111__mz181.05076__rt6.35	6.3525	181.051	1011000	85850		fraction 9					4-Methoxybenzaldehyde (0.766)	[['{"structurePerIdRank": 1, "formulaRank": 1, "ConfidenceScoreExact": "0,108", "ConfidenceScoreApproximate": "0,338", "CSI:FingerIDScore": "-54,875", "ZodiacScore": NaN, "SiriusScoreNormalized": "1,000", "SiriusScore": "53,338", "molecularFormula": "C9H10O4", "adduct": "[M - H]-", "precursorFormula": "C9H9O4-", "InChIkey2D": "KBPUBCVJHFXPOC", "InChI": "InChI=1S/C9H10O4/c1-2-13-9(12)6-3-4-7(10)8(…	[['{"structurePerIdRank": 1, "formulaRank": 1, "ConfidenceScoreExact": "0,347", "ConfidenceScoreApproximate": "0,347", "CSI:FingerIDScore": "-66,221", "ZodiacScore": NaN, "SiriusScoreNormalized": "1,000", "SiriusScore": "68,868", "molecularFormula": "C9H10O4", "adduct": "[M - H]-", "precursorFormula": "C9H9O4-", "InChIkey2D": "QFDSMZGWVHEDHT", "InChI": "InChI=1S/C9H10O4/c1-2-13-8-5-6(9(11)12)3-4-…	[['{"structurePerIdRank": 1, "formulaRank": 1, "ConfidenceScoreExact": "0,381", "ConfidenceScoreApproximate": "0,381", "CSI:FingerIDScore": "-75,233", "ZodiacScore": NaN, "SiriusScoreNormalized": "1,000", "SiriusScore": "44,735", "molecularFormula": "C9H10O4", "adduct": "[M - H]-", "precursorFormula": "C9H9O4-", "InChIkey2D": "QRMZSPFSDQBLIX", "InChI": "InChI=1S/C9H10O4/c1-13-8-4-6(5-9(11)12)2-3-…			NA	NA	NA	NA	0	0							[['{"canopus:molecularFormula": "C9H10O4", "canopus:adduct": "[M - H]-", "canopus:ClassyFire#most specific class": "m-Hydroxybenzoic acid esters", "canopus:ClassyFire#most specific class Probability": "0,652"}', '{"canopus:molecularFormula": "C8H7O2", "canopus:adduct": "[M + CHO2 + H]-", "canopus:ClassyFire#most specific class": "Phenoxy compounds", "canopus:ClassyFire#most specific class Probabi…	[['{"canopus:molecularFormula": "C9H10O4", "canopus:adduct": "[M - H]-", "canopus:ClassyFire#most specific class": "Benzoic acid esters", "canopus:ClassyFire#most specific class Probability": "0,545"}', '{"canopus:molecularFormula": "C8H7O2", "canopus:adduct": "[M + CHO2 + H]-", "canopus:ClassyFire#most specific class": "Phenol ethers", "canopus:ClassyFire#most specific class Probability": "0,752…	[['{"canopus:molecularFormula": "C9H10O4", "canopus:adduct": "[M - H]-", "canopus:ClassyFire#most specific class": "Phenol ethers", "canopus:ClassyFire#most specific class Probability": "0,870"}', '{"canopus:molecularFormula": "C8H7O2", "canopus:adduct": "[M + CHO2 + H]-", "canopus:ClassyFire#most specific class": "Phenoxy compounds", "canopus:ClassyFire#most specific class Probability": "0,589"}…	6.2319	6.5291	181.051	181.051	181.051	1011000	85850	4549	1011000	30	1	0.216	24
2137		0			2137__mz473.18164__rt6.4	6.40283	473.182	111200	12390		fraction 12						[['{"structurePerIdRank": 1, "formulaRank": 1, "ConfidenceScoreExact": "0,102", "ConfidenceScoreApproximate": "0,102", "CSI:FingerIDScore": "-361,360", "ZodiacScore": NaN, "SiriusScoreNormalized": "0,960", "SiriusScore": "26,412", "molecularFormula": "C25H30O9", "adduct": "[M - H]-", "precursorFormula": "C25H29O9-", "InChIkey2D": "ZCLOSPRRESYYGY", "InChI": "InChI=1S/C25H30O9/c26-13-21-22(29)23(30…	[['{"structurePerIdRank": 1, "formulaRank": 1, "ConfidenceScoreExact": "0,072", "ConfidenceScoreApproximate": "0,072", "CSI:FingerIDScore": "-380,346", "ZodiacScore": NaN, "SiriusScoreNormalized": "0,997", "SiriusScore": "29,244", "molecularFormula": "C25H30O9", "adduct": "[M - H]-", "precursorFormula": "C25H29O9-", "InChIkey2D": "ZCLOSPRRESYYGY", "InChI": "InChI=1S/C25H30O9/c26-13-21-22(29)23(30…	[['{"structurePerIdRank": 1, "formulaRank": 1, "ConfidenceScoreExact": "0,223", "ConfidenceScoreApproximate": "0,223", "CSI:FingerIDScore": "-501,664", "ZodiacScore": NaN, "SiriusScoreNormalized": "0,876", "SiriusScore": "34,409", "molecularFormula": "C25H30O9", "adduct": "[M - H]-", "precursorFormula": "C25H29O9-", "InChIkey2D": "ZCLOSPRRESYYGY", "InChI": "InChI=1S/C25H30O9/c26-13-21-22(29)23(30…		uncertain	prenylated	relevant	relevant	relevant	0	0							[['{"canopus:molecularFormula": "C25H30O9", "canopus:adduct": "[M - H]-", "canopus:ClassyFire#most specific class": "3\'-hydroxyflavonoids", "canopus:ClassyFire#most specific class Probability": "0,925"}']]	[['{"canopus:molecularFormula": "C25H30O9", "canopus:adduct": "[M - H]-", "canopus:ClassyFire#most specific class": "3\'-hydroxyflavonoids", "canopus:ClassyFire#most specific class Probability": "0,926"}']]	[['{"canopus:molecularFormula": "C25H30O9", "canopus:adduct": "[M - H]-", "canopus:ClassyFire#most specific class": "Flavonoids", "canopus:ClassyFire#most specific class Probability": "0,598"}']]	6.2965	6.5795	473.182	473.181	473.183	111200	12390	6082	111200	12	1	0.09	10
2282		0			2282__mz401.12448__rt6.63	6.62817	401.124	219700	15640		fraction 7						[['{"structurePerIdRank": 1, "formulaRank": 1, "ConfidenceScoreExact": "0,304", "ConfidenceScoreApproximate": "0,304", "CSI:FingerIDScore": "-204,395", "ZodiacScore": NaN, "SiriusScoreNormalized": "1,000", "SiriusScore": "59,834", "molecularFormula": "C21H22O8", "adduct": "[M - H]-", "precursorFormula": "C21H21O8-", "InChIkey2D": "AGWPTSQHHYAHJL", "InChI": "InChI=1S/C21H22O8/c1-9(2)4-5-11-12(22)8…	[['{"structurePerIdRank": 1, "formulaRank": 1, "ConfidenceScoreExact": "0,785", "ConfidenceScoreApproximate": "0,785", "CSI:FingerIDScore": "-174,708", "ZodiacScore": NaN, "SiriusScoreNormalized": "1,000", "SiriusScore": "73,100", "molecularFormula": "C21H22O8", "adduct": "[M - H]-", "precursorFormula": "C21H21O8-", "InChIkey2D": "AGWPTSQHHYAHJL", "InChI": "InChI=1S/C21H22O8/c1-9(2)4-5-11-12(22)8…	[['{"structurePerIdRank": 1, "formulaRank": 1, "ConfidenceScoreExact": "0,016", "ConfidenceScoreApproximate": "0,026", "CSI:FingerIDScore": "-194,344", "ZodiacScore": NaN, "SiriusScoreNormalized": "1,000", "SiriusScore": "82,684", "molecularFormula": "C21H22O8", "adduct": "[M - H]-", "precursorFormula": "C21H21O8-", "InChIkey2D": "DYDFNKUHYXHWFM", "InChI": "InChI=1S/C21H22O8/c1-23-15-7-11(8-16(24…		uncertain	prenylated	relevant	relevant	relevant	1	0				1			[['{"canopus:molecularFormula": "C21H22O8", "canopus:adduct": "[M - H]-", "canopus:ClassyFire#most specific class": "8-prenylated isoflavanones", "canopus:ClassyFire#most specific class Probability": "0,699"}']]	[['{"canopus:molecularFormula": "C21H22O8", "canopus:adduct": "[M - H]-", "canopus:ClassyFire#most specific class": "3\'-O-methylated flavonoids", "canopus:ClassyFire#most specific class Probability": "0,854"}']]	[['{"canopus:molecularFormula": "C21H22O8", "canopus:adduct": "[M - H]-", "canopus:ClassyFire#most specific class": "4\'-O-methylated isoflavonoids", "canopus:ClassyFire#most specific class Probability": "0,589"}']]	6.5542	6.7137	401.124	401.124	401.125	219700	15640	6797	219700	12	1	0.09	10
2336		0			2336__mz193.05071__rt6.7	6.703	193.051	974800	80720		fraction 9					Ferulic acid (0.890)	[['{"structurePerIdRank": 1, "formulaRank": 1, "ConfidenceScoreExact": "0,067", "ConfidenceScoreApproximate": "0,104", "CSI:FingerIDScore": "-50,348", "ZodiacScore": NaN, "SiriusScoreNormalized": "1,000", "SiriusScore": "38,739", "molecularFormula": "C10H10O4", "adduct": "[M - H]-", "precursorFormula": "C10H9O4-", "InChIkey2D": "BQCNSTFWSKOWMA", "InChI": "InChI=1S/C10H10O4/c1-14-10(13)5-2-7-6-8(1…	[['{"structurePerIdRank": 1, "formulaRank": 1, "ConfidenceScoreExact": "0,329", "ConfidenceScoreApproximate": "0,571", "CSI:FingerIDScore": "-43,991", "ZodiacScore": NaN, "SiriusScoreNormalized": "1,000", "SiriusScore": "91,718", "molecularFormula": "C10H10O4", "adduct": "[M - H]-", "precursorFormula": "C10H9O4-", "InChIkey2D": "QURCVMIEKCOAJU", "InChI": "InChI=1S/C10H10O4/c1-14-9-4-2-7(6-8(9)11)…	[['{"structurePerIdRank": 1, "formulaRank": 1, "ConfidenceScoreExact": "0,360", "ConfidenceScoreApproximate": "0,695", "CSI:FingerIDScore": "-56,688", "ZodiacScore": NaN, "SiriusScoreNormalized": "1,000", "SiriusScore": "99,372", "molecularFormula": "C10H10O4", "adduct": "[M - H]-", "precursorFormula": "C10H9O4-", "InChIkey2D": "QURCVMIEKCOAJU", "InChI": "InChI=1S/C10H10O4/c1-14-9-4-2-7(6-8(9)11)…		not PF	NA	NA	NA	NA	0	0							[['{"canopus:molecularFormula": "C10H10O4", "canopus:adduct": "[M - H]-", "canopus:ClassyFire#most specific class": "Coumaric acids and derivatives", "canopus:ClassyFire#most specific class Probability": "0,956"}']]	[['{"canopus:molecularFormula": "C10H10O4", "canopus:adduct": "[M - H]-", "canopus:ClassyFire#most specific class": "Coumaric acids and derivatives", "canopus:ClassyFire#most specific class Probability": "0,995"}']]	[['{"canopus:molecularFormula": "C10H10O4", "canopus:adduct": "[M - H]-", "canopus:ClassyFire#most specific class": "Coumaric acids and derivatives", "canopus:ClassyFire#most specific class Probability": "0,990"}']]	6.5828	6.9043	193.051	193.05	193.051	974800	80720	1026	974800	42	1	0.315	35
2456		0			2456__mz359.07731__rt6.94	6.93533	359.077	169500	31110		fraction 6						[['{"structurePerIdRank": 1, "formulaRank": 1, "ConfidenceScoreExact": "0,157", "ConfidenceScoreApproximate": "0,223", "CSI:FingerIDScore": "-164,909", "ZodiacScore": NaN, "SiriusScoreNormalized": "1,000", "SiriusScore": "56,598", "molecularFormula": "C18H16O8", "adduct": "[M - H]-", "precursorFormula": "C18H15O8-", "InChIkey2D": "WWYQJKVSCKMFCP", "InChI": "InChI=1S/C18H16O8/c1-8(19)25-18-16(23)1…	[['{"structurePerIdRank": 1, "formulaRank": 1, "ConfidenceScoreExact": "0,409", "ConfidenceScoreApproximate": "0,409", "CSI:FingerIDScore": "-143,338", "ZodiacScore": NaN, "SiriusScoreNormalized": "1,000", "SiriusScore": "114,385", "molecularFormula": "C18H16O8", "adduct": "[M - H]-", "precursorFormula": "C18H15O8-", "InChIkey2D": "WWYQJKVSCKMFCP", "InChI": "InChI=1S/C18H16O8/c1-8(19)25-18-16(23)…	[['{"structurePerIdRank": 1, "formulaRank": 1, "ConfidenceScoreExact": "0,119", "ConfidenceScoreApproximate": "0,119", "CSI:FingerIDScore": "-153,934", "ZodiacScore": NaN, "SiriusScoreNormalized": "0,960", "SiriusScore": "92,614", "molecularFormula": "C18H16O8", "adduct": "[M - H]-", "precursorFormula": "C18H15O8-", "InChIkey2D": "OSOPPDZKOZTJJK", "InChI": "InChI=1S/C18H16O8/c1-7-4-11(20)10(6-19)…		uncertain, but flavonoid	NA	relevant	NA	NA	0	0							[['{"canopus:molecularFormula": "C18H16O8", "canopus:adduct": "[M - H]-", "canopus:ClassyFire#most specific class": "Flavanonols", "canopus:ClassyFire#most specific class Probability": "0,967"}']]	[['{"canopus:molecularFormula": "C18H16O8", "canopus:adduct": "[M - H]-", "canopus:ClassyFire#most specific class": "Catechins", "canopus:ClassyFire#most specific class Probability": "0,542"}']]	[['{"canopus:molecularFormula": "C18H16O8", "canopus:adduct": "[M - H]-", "canopus:ClassyFire#most specific class": "Depsides and depsidones", "canopus:ClassyFire#most specific class Probability": "0,743"}']]	6.737	7.1171	359.077	359.077	359.078	169500	31110	5198	169500	20	1	0.09	10
2551		0			2551__mz263.12895__rt7.09	7.08833	263.129	126000	9084		fraction 13					Abscisic acid (0.707)	[['{"structurePerIdRank": 1, "formulaRank": 1, "ConfidenceScoreExact": "0,034", "ConfidenceScoreApproximate": "0,747", "CSI:FingerIDScore": "-4,652", "ZodiacScore": NaN, "SiriusScoreNormalized": "1,000", "SiriusScore": "92,163", "molecularFormula": "C15H20O4", "adduct": "[M - H]-", "precursorFormula": "C15H19O4-", "InChIkey2D": "JLIDBLDQVAYHNE", "InChI": "InChI=1S/C15H20O4/c1-10(7-13(17)18)5-6-15…	[['{"structurePerIdRank": 1, "formulaRank": 1, "ConfidenceScoreExact": "0,028", "ConfidenceScoreApproximate": "0,445", "CSI:FingerIDScore": "-39,473", "ZodiacScore": NaN, "SiriusScoreNormalized": "1,000", "SiriusScore": "66,276", "molecularFormula": "C15H20O4", "adduct": "[M - H]-", "precursorFormula": "C15H19O4-", "InChIkey2D": "JLIDBLDQVAYHNE", "InChI": "InChI=1S/C15H20O4/c1-10(7-13(17)18)5-6-1…	[['{"structurePerIdRank": 1, "formulaRank": 3, "ConfidenceScoreExact": "0,129", "ConfidenceScoreApproximate": "0,129", "CSI:FingerIDScore": "-148,056", "ZodiacScore": NaN, "SiriusScoreNormalized": "0,137", "SiriusScore": "31,480", "molecularFormula": "C15H20O4", "adduct": "[M - H]-", "precursorFormula": "C15H19O4-", "InChIkey2D": "XZYBSTWAAUDUQG", "InChI": "InChI=1S/C15H20O4/c1-7-4-14(17)12(9(3)1…		not prenylated	NA	relevant	relevant	NA	0	0							[['{"canopus:molecularFormula": "C15H20O4", "canopus:adduct": "[M - H]-", "canopus:ClassyFire#most specific class": "1-benzopyrans", "canopus:ClassyFire#most specific class Probability": "0,851"}']]	[['{"canopus:molecularFormula": "C15H20O4", "canopus:adduct": "[M - H]-", "canopus:ClassyFire#most specific class": "1-benzopyrans", "canopus:ClassyFire#most specific class Probability": "0,950"}']]	[['{"canopus:molecularFormula": "C13H18N3O3", "canopus:adduct": "[M - H]-", "canopus:ClassyFire#most specific class": "Carbamate esters", "canopus:ClassyFire#most specific class Probability": "0,799"}']]	6.9869	7.1865	263.129	263.129	263.129	126000	9084	6260	126000	12	1	0.09	10
2586		0			2586__mz347.07726__rt7.15	7.15317	347.077	454000	34330		fraction 11						[['{"structurePerIdRank": 1, "formulaRank": 1, "ConfidenceScoreExact": "0,821", "ConfidenceScoreApproximate": "0,821", "CSI:FingerIDScore": "-72,400", "ZodiacScore": NaN, "SiriusScoreNormalized": "1,000", "SiriusScore": "63,791", "molecularFormula": "C17H16O8", "adduct": "[M - H]-", "precursorFormula": "C17H15O8-", "InChIkey2D": "OGGVSBOPKJAJQA", "InChI": "InChI=1S/C17H16O8/c1-23-11-3-7(4-12(24-2…	[['{"structurePerIdRank": 1, "formulaRank": 1, "ConfidenceScoreExact": "0,836", "ConfidenceScoreApproximate": "0,836", "CSI:FingerIDScore": "-91,168", "ZodiacScore": NaN, "SiriusScoreNormalized": "1,000", "SiriusScore": "79,685", "molecularFormula": "C17H16O8", "adduct": "[M - H]-", "precursorFormula": "C17H15O8-", "InChIkey2D": "OGGVSBOPKJAJQA", "InChI": "InChI=1S/C17H16O8/c1-23-11-3-7(4-12(24-2…	[['{"structurePerIdRank": 1, "formulaRank": 1, "ConfidenceScoreExact": "0,661", "ConfidenceScoreApproximate": "0,661", "CSI:FingerIDScore": "-112,917", "ZodiacScore": NaN, "SiriusScoreNormalized": "1,000", "SiriusScore": "88,812", "molecularFormula": "C17H16O8", "adduct": "[M - H]-", "precursorFormula": "C17H15O8-", "InChIkey2D": "OGGVSBOPKJAJQA", "InChI": "InChI=1S/C17H16O8/c1-23-11-3-7(4-12(24-…		not PF	NA	relevant	relevant	NA	0	0							[['{"canopus:molecularFormula": "C17H16O8", "canopus:adduct": "[M - H]-", "canopus:ClassyFire#most specific class": "O-methylated flavonoids", "canopus:ClassyFire#most specific class Probability": "0,573"}']]	[['{"canopus:molecularFormula": "C17H16O8", "canopus:adduct": "[M - H]-", "canopus:ClassyFire#most specific class": "O-methylated flavonoids", "canopus:ClassyFire#most specific class Probability": "0,655"}']]	[['{"canopus:molecularFormula": "C17H16O8", "canopus:adduct": "[M - H]-", "canopus:ClassyFire#most specific class": "Flavanonols", "canopus:ClassyFire#most specific class Probability": "0,987"}']]	7.024	7.287	347.077	347.077	347.078	454000	34330	5551	454000	24	1	0.189	21
2652		0	59	52	2652__mz359.07729__rt7.28	7.27667	359.077	109000	19990		fraction 6						[nan]	[nan]	[nan]		uncertain	NA	relevant	relevant	NA	0	0							[nan]	[nan]	[nan]	7.0968	7.4706	359.077	359.077	359.078	109000	19990	6066	109000	12	1	0.081	9
2656		0	59	52	2656__mz138.01977__rt7.28	7.27783	138.02	335900	34600		fraction 1						[['{"structurePerIdRank": 1, "formulaRank": 1, "ConfidenceScoreExact": "0,034", "ConfidenceScoreApproximate": "0,034", "CSI:FingerIDScore": "-148,667", "ZodiacScore": NaN, "SiriusScoreNormalized": "1,000", "SiriusScore": "29,548", "molecularFormula": "C6H7NO4", "adduct": "[M - H2O - H]-", "precursorFormula": "C6H4NO3-", "InChIkey2D": "MFBJVARIGNIURG", "InChI": "InChI=1S/C6H7NO4/c8-5-1-4(7(10)11)2…	[['{"structurePerIdRank": 1, "formulaRank": 1, "ConfidenceScoreExact": "0,034", "ConfidenceScoreApproximate": "0,034", "CSI:FingerIDScore": "-124,418", "ZodiacScore": NaN, "SiriusScoreNormalized": "1,000", "SiriusScore": "26,127", "molecularFormula": "C6H7NO4", "adduct": "[M - H2O - H]-", "precursorFormula": "C6H4NO3-", "InChIkey2D": "MFBJVARIGNIURG", "InChI": "InChI=1S/C6H7NO4/c8-5-1-4(7(10)11)2…	[['{"structurePerIdRank": 1, "formulaRank": 1, "ConfidenceScoreExact": "0,012", "ConfidenceScoreApproximate": "0,012", "CSI:FingerIDScore": "-132,391", "ZodiacScore": NaN, "SiriusScoreNormalized": "1,000", "SiriusScore": "22,441", "molecularFormula": "C6H7NO4", "adduct": "[M - H2O - H]-", "precursorFormula": "C6H4NO3-", "InChIkey2D": "XKMOFDPOQGPZCD", "InChI": "InChI=1S/C6H7NO4/c7-4(6(10)11)2-1-3…			NA	NA	NA	NA	0	0							[['{"canopus:molecularFormula": "C6H7NO4", "canopus:adduct": "[M - H2O - H]-", "canopus:ClassyFire#most specific class": "Nitrophenols", "canopus:ClassyFire#most specific class Probability": "0,965"}']]	[['{"canopus:molecularFormula": "C6H7NO4", "canopus:adduct": "[M - H2O - H]-", "canopus:ClassyFire#most specific class": "Nitrophenols", "canopus:ClassyFire#most specific class Probability": "0,944"}']]	[['{"canopus:molecularFormula": "C6H7NO4", "canopus:adduct": "[M - H2O - H]-", "canopus:ClassyFire#most specific class": "Nitrobenzenes", "canopus:ClassyFire#most specific class Probability": "0,986"}']]	7.1295	7.4276	138.02	138.02	138.02	335900	34600	5453	335900	15	1	0.09	10
2707		0			2707__mz487.19712__rt7.37	7.36717	487.197	106100	7350		fraction 11						[['{"structurePerIdRank": 1, "formulaRank": 1, "ConfidenceScoreExact": "0,026", "ConfidenceScoreApproximate": "0,026", "CSI:FingerIDScore": "-406,656", "ZodiacScore": NaN, "SiriusScoreNormalized": "1,000", "SiriusScore": "46,955", "molecularFormula": "C26H32O9", "adduct": "[M - H]-", "precursorFormula": "C26H31O9-", "InChIkey2D": "JQTDUZWQZNXSOU", "InChI": "InChI=1S/C26H32O9/c1-22(2)15-9-16(27)24…	[['{"structurePerIdRank": 1, "formulaRank": 1, "ConfidenceScoreExact": "0,090", "ConfidenceScoreApproximate": "0,090", "CSI:FingerIDScore": "-422,657", "ZodiacScore": NaN, "SiriusScoreNormalized": "0,998", "SiriusScore": "27,139", "molecularFormula": "C26H32O9", "adduct": "[M - H]-", "precursorFormula": "C26H31O9-", "InChIkey2D": "HFNBWQLGRFZSQW", "InChI": "InChI=1S/C26H32O9/c1-22(2)15-9-16(28)24…	[['{"structurePerIdRank": 1, "formulaRank": 4, "ConfidenceScoreExact": "0,029", "ConfidenceScoreApproximate": "0,172", "CSI:FingerIDScore": "-462,992", "ZodiacScore": NaN, "SiriusScoreNormalized": "0,043", "SiriusScore": "35,684", "molecularFormula": "C26H32O9", "adduct": "[M - H]-", "precursorFormula": "C26H31O9-", "InChIkey2D": "HFNBWQLGRFZSQW", "InChI": "InChI=1S/C26H32O9/c1-22(2)15-9-16(28)24…		not PF	prenylated	relevant	relevant	relevant	0	0							[['{"canopus:molecularFormula": "C26H32O9", "canopus:adduct": "[M - H]-", "canopus:ClassyFire#most specific class": "Hydroxycinnamic acids and derivatives", "canopus:ClassyFire#most specific class Probability": "0,611"}']]	[['{"canopus:molecularFormula": "C26H32O9", "canopus:adduct": "[M - H]-", "canopus:ClassyFire#most specific class": "Catechols", "canopus:ClassyFire#most specific class Probability": "0,579"}']]	[['{"canopus:molecularFormula": "C21H33ClN4O7", "canopus:adduct": "[M - H]-", "canopus:ClassyFire#most specific class": "Amino acids and derivatives", "canopus:ClassyFire#most specific class Probability": "0,624"}']]	7.2928	7.4443	487.197	487.196	487.198	106100	7350	6805	106100	12	1	0.072	8
2713		0			2713__mz651.2296__rt7.38	7.37767	651.23	528400	35240		fraction 13					MEGxp0_000746 (0.861)	[['{"structurePerIdRank": 1, "formulaRank": 1, "ConfidenceScoreExact": "0,469", "ConfidenceScoreApproximate": "0,596", "CSI:FingerIDScore": "-49,613", "ZodiacScore": NaN, "SiriusScoreNormalized": "1,000", "SiriusScore": "40,794", "molecularFormula": "C31H40O15", "adduct": "[M - H]-", "precursorFormula": "C31H39O15-", "InChIkey2D": "RLGRBYHBNWLGER", "InChI": "InChI=1S/C31H40O15/c1-15-24(36)25(37)2…	[['{"structurePerIdRank": 1, "formulaRank": 1, "ConfidenceScoreExact": "0,491", "ConfidenceScoreApproximate": "0,611", "CSI:FingerIDScore": "-64,932", "ZodiacScore": NaN, "SiriusScoreNormalized": "1,000", "SiriusScore": "53,808", "molecularFormula": "C31H40O15", "adduct": "[M - H]-", "precursorFormula": "C31H39O15-", "InChIkey2D": "RLGRBYHBNWLGER", "InChI": "InChI=1S/C31H40O15/c1-15-24(36)25(37)2…	[['{"structurePerIdRank": 1, "formulaRank": 1, "ConfidenceScoreExact": "0,475", "ConfidenceScoreApproximate": "0,594", "CSI:FingerIDScore": "-68,473", "ZodiacScore": NaN, "SiriusScoreNormalized": "1,000", "SiriusScore": "59,963", "molecularFormula": "C31H40O15", "adduct": "[M - H]-", "precursorFormula": "C31H39O15-", "InChIkey2D": "RLGRBYHBNWLGER", "InChI": "InChI=1S/C31H40O15/c1-15-24(36)25(37)2…		not PF	NA	relevant	relevant	NA	0	0							[['{"canopus:molecularFormula": "C31H40O15", "canopus:adduct": "[M - H]-", "canopus:ClassyFire#most specific class": "Coumaric acids and derivatives", "canopus:ClassyFire#most specific class Probability": "0,998"}']]	[['{"canopus:molecularFormula": "C31H40O15", "canopus:adduct": "[M - H]-", "canopus:ClassyFire#most specific class": "Coumaric acids and derivatives", "canopus:ClassyFire#most specific class Probability": "0,999"}']]	[['{"canopus:molecularFormula": "C31H40O15", "canopus:adduct": "[M - H]-", "canopus:ClassyFire#most specific class": "Coumaric acids and derivatives", "canopus:ClassyFire#most specific class Probability": "0,999"}']]	7.2783	7.509	651.23	651.228	651.23	528400	35240	6236	528400	12	1	0.081	9
2777		0			2777__mz487.19724__rt7.5	7.49717	487.197	165100	13750		fraction 13						[['{"structurePerIdRank": 1, "formulaRank": 1, "ConfidenceScoreExact": "0,049", "ConfidenceScoreApproximate": "0,399", "CSI:FingerIDScore": "-298,786", "ZodiacScore": NaN, "SiriusScoreNormalized": "0,994", "SiriusScore": "50,675", "molecularFormula": "C26H32O9", "adduct": "[M - H]-", "precursorFormula": "C26H31O9-", "InChIkey2D": "AELVJBIXVGTXMM", "InChI": "InChI=1S/C26H32O9/c1-7-8-17(28)20-23(32…	[['{"structurePerIdRank": 1, "formulaRank": 1, "ConfidenceScoreExact": "0,077", "ConfidenceScoreApproximate": "0,734", "CSI:FingerIDScore": "-244,124", "ZodiacScore": NaN, "SiriusScoreNormalized": "0,999", "SiriusScore": "66,592", "molecularFormula": "C26H32O9", "adduct": "[M - H]-", "precursorFormula": "C26H31O9-", "InChIkey2D": "AELVJBIXVGTXMM", "InChI": "InChI=1S/C26H32O9/c1-7-8-17(28)20-23(32…	[['{"structurePerIdRank": 1, "formulaRank": 1, "ConfidenceScoreExact": "0,031", "ConfidenceScoreApproximate": "0,238", "CSI:FingerIDScore": "-341,233", "ZodiacScore": NaN, "SiriusScoreNormalized": "0,959", "SiriusScore": "57,209", "molecularFormula": "C26H32O9", "adduct": "[M - H]-", "precursorFormula": "C26H31O9-", "InChIkey2D": "AELVJBIXVGTXMM", "InChI": "InChI=1S/C26H32O9/c1-7-8-17(28)20-23(32…		uncertain	NA	relevant	relevant	NA	0	0							[['{"canopus:molecularFormula": "C26H32O9", "canopus:adduct": "[M - H]-", "canopus:ClassyFire#most specific class": "Alkyl-phenylketones", "canopus:ClassyFire#most specific class Probability": "0,555"}']]	[['{"canopus:molecularFormula": "C26H32O9", "canopus:adduct": "[M - H]-", "canopus:ClassyFire#most specific class": "Alkyl-phenylketones", "canopus:ClassyFire#most specific class Probability": "0,634"}']]	[['{"canopus:molecularFormula": "C26H32O9", "canopus:adduct": "[M - H]-", "canopus:ClassyFire#most specific class": "3\'-O-methylated flavonoids", "canopus:ClassyFire#most specific class Probability": "0,633"}']]	7.3948	7.6718	487.197	487.196	487.198	165100	13750	7380	165100	6	1	0.045	5
2836		0			2836__mz455.17108__rt7.61	7.60867	455.171	542100	43740		fraction 11			PF possible, fragmentation 1, missing the NL 86 and the ion at mz65			[['{"structurePerIdRank": 1, "formulaRank": 1, "ConfidenceScoreExact": "0,117", "ConfidenceScoreApproximate": "0,117", "CSI:FingerIDScore": "-238,727", "ZodiacScore": NaN, "SiriusScoreNormalized": "1,000", "SiriusScore": "59,464", "molecularFormula": "C25H28O8", "adduct": "[M - H]-", "precursorFormula": "C25H27O8-", "InChIkey2D": "SDNAMNDIWKXJAS", "InChI": "InChI=1S/C25H28O8/c1-28-20-11-16(12-21(…	[['{"structurePerIdRank": 1, "formulaRank": 1, "ConfidenceScoreExact": "0,099", "ConfidenceScoreApproximate": "0,099", "CSI:FingerIDScore": "-261,160", "ZodiacScore": NaN, "SiriusScoreNormalized": "1,000", "SiriusScore": "43,804", "molecularFormula": "C25H28O8", "adduct": "[M - H]-", "precursorFormula": "C25H27O8-", "InChIkey2D": "SDNAMNDIWKXJAS", "InChI": "InChI=1S/C25H28O8/c1-28-20-11-16(12-21(…	[['{"structurePerIdRank": 1, "formulaRank": 1, "ConfidenceScoreExact": "0,107", "ConfidenceScoreApproximate": "0,107", "CSI:FingerIDScore": "-303,630", "ZodiacScore": NaN, "SiriusScoreNormalized": "0,966", "SiriusScore": "45,528", "molecularFormula": "C25H28O8", "adduct": "[M - H]-", "precursorFormula": "C25H27O8-", "InChIkey2D": "SDNAMNDIWKXJAS", "InChI": "InChI=1S/C25H28O8/c1-28-20-11-16(12-21(…		uncertain	prenylated	relevant	relevant	relevant	0	0							[['{"canopus:molecularFormula": "C25H28O8", "canopus:adduct": "[M - H]-", "canopus:ClassyFire#most specific class": "Coumaric acids and derivatives", "canopus:ClassyFire#most specific class Probability": "0,811"}']]	[['{"canopus:molecularFormula": "C25H28O8", "canopus:adduct": "[M - H]-", "canopus:ClassyFire#most specific class": "O-methylated flavonoids", "canopus:ClassyFire#most specific class Probability": "0,524"}']]	[['{"canopus:molecularFormula": "C25H28O8", "canopus:adduct": "[M - H]-", "canopus:ClassyFire#most specific class": "3\'-hydroxyflavonoids", "canopus:ClassyFire#most specific class Probability": "0,758"}']]	7.5238	7.7642	455.171	455.17	455.172	542100	43740	3699	542100	35	1	0.162	18
2871		0		51	2871__mz341.06678__rt7.67	7.67333	341.067	252800	18420		fraction 12						[['{"structurePerIdRank": 1, "formulaRank": 1, "ConfidenceScoreExact": "0,131", "ConfidenceScoreApproximate": "0,131", "CSI:FingerIDScore": "-160,130", "ZodiacScore": NaN, "SiriusScoreNormalized": "0,990", "SiriusScore": "74,219", "molecularFormula": "C18H14O7", "adduct": "[M - H]-", "precursorFormula": "C18H13O7-", "InChIkey2D": "IEEZTGLEXNATJJ", "InChI": "InChI=1S/C18H14O7/c1-9(19)24-18-16(22)1…	[['{"structurePerIdRank": 1, "formulaRank": 1, "ConfidenceScoreExact": "0,009", "ConfidenceScoreApproximate": "0,053", "CSI:FingerIDScore": "-151,551", "ZodiacScore": NaN, "SiriusScoreNormalized": "0,940", "SiriusScore": "90,357", "molecularFormula": "C18H14O7", "adduct": "[M - H]-", "precursorFormula": "C18H13O7-", "InChIkey2D": "OVUKUCRWFALMTD", "InChI": "InChI=1S/C18H14O7/c19-13-5-1-11(9-14(13…	[['{"structurePerIdRank": 1, "formulaRank": 1, "ConfidenceScoreExact": "0,063", "ConfidenceScoreApproximate": "0,063", "CSI:FingerIDScore": "-154,706", "ZodiacScore": NaN, "SiriusScoreNormalized": "0,823", "SiriusScore": "104,387", "molecularFormula": "C18H14O7", "adduct": "[M - H]-", "precursorFormula": "C18H13O7-", "InChIkey2D": "HNNACUJXXGBKTG", "InChI": "InChI=1S/C18H14O7/c19-13-5-1-11(9-15(1…		not prenylated, but flavonoid	NA	relevant	relevant	NA	0	0							[['{"canopus:molecularFormula": "C18H14O7", "canopus:adduct": "[M - H]-", "canopus:ClassyFire#most specific class": "O-methylated flavonoids", "canopus:ClassyFire#most specific class Probability": "0,848"}']]	[['{"canopus:molecularFormula": "C18H14O7", "canopus:adduct": "[M - H]-", "canopus:ClassyFire#most specific class": "Depsides and depsidones", "canopus:ClassyFire#most specific class Probability": "0,815"}']]	[['{"canopus:molecularFormula": "C18H14O7", "canopus:adduct": "[M - H]-", "canopus:ClassyFire#most specific class": "Depsides and depsidones", "canopus:ClassyFire#most specific class Probability": "0,949"}']]	7.5746	7.7965	341.067	341.066	341.067	252800	18420	6375	252800	24	1	0.234	26
2928		0			2928__mz487.19735__rt7.78	7.7755	487.197	148600	13280		fraction 13						[['{"structurePerIdRank": 1, "formulaRank": 1, "ConfidenceScoreExact": "0,065", "ConfidenceScoreApproximate": "0,544", "CSI:FingerIDScore": "-306,398", "ZodiacScore": NaN, "SiriusScoreNormalized": "0,999", "SiriusScore": "51,695", "molecularFormula": "C26H32O9", "adduct": "[M - H]-", "precursorFormula": "C26H31O9-", "InChIkey2D": "AELVJBIXVGTXMM", "InChI": "InChI=1S/C26H32O9/c1-7-8-17(28)20-23(32…	[['{"structurePerIdRank": 1, "formulaRank": 1, "ConfidenceScoreExact": "0,076", "ConfidenceScoreApproximate": "0,582", "CSI:FingerIDScore": "-268,450", "ZodiacScore": NaN, "SiriusScoreNormalized": "1,000", "SiriusScore": "66,023", "molecularFormula": "C26H32O9", "adduct": "[M - H]-", "precursorFormula": "C26H31O9-", "InChIkey2D": "AELVJBIXVGTXMM", "InChI": "InChI=1S/C26H32O9/c1-7-8-17(28)20-23(32…	[['{"structurePerIdRank": 1, "formulaRank": 1, "ConfidenceScoreExact": "0,054", "ConfidenceScoreApproximate": "0,505", "CSI:FingerIDScore": "-317,349", "ZodiacScore": NaN, "SiriusScoreNormalized": "0,969", "SiriusScore": "36,398", "molecularFormula": "C26H32O9", "adduct": "[M - H]-", "precursorFormula": "C26H31O9-", "InChIkey2D": "AELVJBIXVGTXMM", "InChI": "InChI=1S/C26H32O9/c1-7-8-17(28)20-23(32…		uncertain	prenylated	relevant	relevant	relevant	0	0							[['{"canopus:molecularFormula": "C26H32O9", "canopus:adduct": "[M - H]-", "canopus:ClassyFire#most specific class": "Alkyl-phenylketones", "canopus:ClassyFire#most specific class Probability": "0,510"}']]	[['{"canopus:molecularFormula": "C26H32O9", "canopus:adduct": "[M - H]-", "canopus:ClassyFire#most specific class": "Alkyl-phenylketones", "canopus:ClassyFire#most specific class Probability": "0,738"}']]	[['{"canopus:molecularFormula": "C26H32O9", "canopus:adduct": "[M - H]-", "canopus:ClassyFire#most specific class": "1-benzopyrans", "canopus:ClassyFire#most specific class Probability": "0,544"}']]	7.6999	7.8787	487.197	487.196	487.198	148600	13280	6207	148600	6	1	0.045	5
2934		0			2934__mz711.39644__rt7.78	7.783	711.396	934900	66200		fraction 13					NCGC00380479-01 (0.935)	[['{"structurePerIdRank": 1, "formulaRank": 1, "ConfidenceScoreExact": "0,944", "ConfidenceScoreApproximate": "0,944", "CSI:FingerIDScore": "-327,340", "ZodiacScore": NaN, "SiriusScoreNormalized": "0,996", "SiriusScore": "27,911", "molecularFormula": "C37H60O13", "adduct": "[M - H]-", "precursorFormula": "C37H59O13-", "InChIkey2D": "BWLVGZLLCDCFHV", "InChI": "InChI=1S/C37H60O13/c1-17-9-10-37(32(4…	[['{"structurePerIdRank": 1, "formulaRank": 1, "ConfidenceScoreExact": "0,559", "ConfidenceScoreApproximate": "0,559", "CSI:FingerIDScore": "-325,585", "ZodiacScore": NaN, "SiriusScoreNormalized": "0,990", "SiriusScore": "25,053", "molecularFormula": "C37H60O13", "adduct": "[M - H]-", "precursorFormula": "C37H59O13-", "InChIkey2D": "BWLVGZLLCDCFHV", "InChI": "InChI=1S/C37H60O13/c1-17-9-10-37(32(4…	[['{"structurePerIdRank": 1, "formulaRank": 1, "ConfidenceScoreExact": "0,910", "ConfidenceScoreApproximate": "0,910", "CSI:FingerIDScore": "-386,792", "ZodiacScore": NaN, "SiriusScoreNormalized": "0,658", "SiriusScore": "63,298", "molecularFormula": "C37H60O13", "adduct": "[M - H]-", "precursorFormula": "C37H59O13-", "InChIkey2D": "BWLVGZLLCDCFHV", "InChI": "InChI=1S/C37H60O13/c1-17-9-10-37(32(4…		not PF	NA	relevant	NA	NA	0	0							[['{"canopus:molecularFormula": "C37H60O13", "canopus:adduct": "[M - H]-", "canopus:ClassyFire#most specific class": "Triterpene saponins", "canopus:ClassyFire#most specific class Probability": "0,789"}', '{"canopus:molecularFormula": "C36H57O11", "canopus:adduct": "[M + CHO2 + H]-", "canopus:ClassyFire#most specific class": "Triterpene saponins", "canopus:ClassyFire#most specific class Probabili…	[['{"canopus:molecularFormula": "C37H60O13", "canopus:adduct": "[M - H]-", "canopus:ClassyFire#most specific class": "Triterpene saponins", "canopus:ClassyFire#most specific class Probability": "0,695"}', '{"canopus:molecularFormula": "C36H57O11", "canopus:adduct": "[M + CHO2 + H]-", "canopus:ClassyFire#most specific class": "Triterpene saponins", "canopus:ClassyFire#most specific class Probabili…	[['{"canopus:molecularFormula": "C37H60O13", "canopus:adduct": "[M - H]-", "canopus:ClassyFire#most specific class": "Triterpenoids", "canopus:ClassyFire#most specific class Probability": "0,995"}', '{"canopus:molecularFormula": "C36H57O11", "canopus:adduct": "[M + CHO2 + H]-", "canopus:ClassyFire#most specific class": "Triterpene saponins", "canopus:ClassyFire#most specific class Probability": "…	7.6904	7.9696	711.396	711.395	711.398	934900	66200	2840	934900	18	1	0.135	15
2989		0			2989__mz375.10869__rt7.86	7.85883	375.109	164800	11860		fraction 9						[['{"structurePerIdRank": 1, "formulaRank": 1, "ConfidenceScoreExact": "0,027", "ConfidenceScoreApproximate": "0,208", "CSI:FingerIDScore": "-187,128", "ZodiacScore": NaN, "SiriusScoreNormalized": "0,966", "SiriusScore": "47,166", "molecularFormula": "C19H20O8", "adduct": "[M - H]-", "precursorFormula": "C19H19O8-", "InChIkey2D": "TUENYOIQMXRNRF", "InChI": "InChI=1S/C19H20O8/c1-7-14(23)12(9(3)21)…	[['{"structurePerIdRank": 1, "formulaRank": 1, "ConfidenceScoreExact": "0,072", "ConfidenceScoreApproximate": "0,072", "CSI:FingerIDScore": "-198,523", "ZodiacScore": NaN, "SiriusScoreNormalized": "0,980", "SiriusScore": "88,715", "molecularFormula": "C19H20O8", "adduct": "[M - H]-", "precursorFormula": "C19H19O8-", "InChIkey2D": "WHDBRSOTWRZEGF", "InChI": "InChI=1S/C19H20O8/c1-8-5-12(21)11(7-20)…	[['{"structurePerIdRank": 1, "formulaRank": 1, "ConfidenceScoreExact": "0,078", "ConfidenceScoreApproximate": "0,078", "CSI:FingerIDScore": "-204,100", "ZodiacScore": NaN, "SiriusScoreNormalized": "0,975", "SiriusScore": "111,411", "molecularFormula": "C19H20O8", "adduct": "[M - H]-", "precursorFormula": "C19H19O8-", "InChIkey2D": "WHDBRSOTWRZEGF", "InChI": "InChI=1S/C19H20O8/c1-8-5-12(21)11(7-20…		not PF	NA	relevant	relevant	NA	0	0							[['{"canopus:molecularFormula": "C19H20O8", "canopus:adduct": "[M - H]-", "canopus:ClassyFire#most specific class": "Anisoles", "canopus:ClassyFire#most specific class Probability": "0,724"}']]	[['{"canopus:molecularFormula": "C19H20O8", "canopus:adduct": "[M - H]-", "canopus:ClassyFire#most specific class": "Methoxyphenols", "canopus:ClassyFire#most specific class Probability": "0,642"}']]	[['{"canopus:molecularFormula": "C19H20O8", "canopus:adduct": "[M - H]-", "canopus:ClassyFire#most specific class": "Anisoles", "canopus:ClassyFire#most specific class Probability": "0,591"}']]	7.7845	7.95	375.109	375.108	375.109	164800	11860	6660	164800	6	1	0.045	5
2990		0			2990__mz455.1711__rt7.86	7.86033	455.171	646900	48950		fraction 12			PF possible, fragmentation 1, missing the NL 86 and the ion at mz65			[['{"structurePerIdRank": 1, "formulaRank": 1, "ConfidenceScoreExact": "0,233", "ConfidenceScoreApproximate": "0,233", "CSI:FingerIDScore": "-270,313", "ZodiacScore": NaN, "SiriusScoreNormalized": "1,000", "SiriusScore": "58,333", "molecularFormula": "C25H28O8", "adduct": "[M - H]-", "precursorFormula": "C25H27O8-", "InChIkey2D": "SDNAMNDIWKXJAS", "InChI": "InChI=1S/C25H28O8/c1-28-20-11-16(12-21(…	[['{"structurePerIdRank": 1, "formulaRank": 1, "ConfidenceScoreExact": "0,067", "ConfidenceScoreApproximate": "0,067", "CSI:FingerIDScore": "-279,064", "ZodiacScore": NaN, "SiriusScoreNormalized": "0,846", "SiriusScore": "25,571", "molecularFormula": "C25H28O8", "adduct": "[M - H]-", "precursorFormula": "C25H27O8-", "InChIkey2D": "SDNAMNDIWKXJAS", "InChI": "InChI=1S/C25H28O8/c1-28-20-11-16(12-21(…	[['{"structurePerIdRank": 1, "formulaRank": 1, "ConfidenceScoreExact": "0,206", "ConfidenceScoreApproximate": "0,206", "CSI:FingerIDScore": "-306,805", "ZodiacScore": NaN, "SiriusScoreNormalized": "0,974", "SiriusScore": "61,302", "molecularFormula": "C25H28O8", "adduct": "[M - H]-", "precursorFormula": "C25H27O8-", "InChIkey2D": "SDNAMNDIWKXJAS", "InChI": "InChI=1S/C25H28O8/c1-28-20-11-16(12-21(…		uncertain	prenylated	relevant	relevant	relevant	1	0					1		[['{"canopus:molecularFormula": "C25H28O8", "canopus:adduct": "[M - H]-", "canopus:ClassyFire#most specific class": "Hydroxycinnamic acids and derivatives", "canopus:ClassyFire#most specific class Probability": "0,608"}']]	[['{"canopus:molecularFormula": "C25H28O8", "canopus:adduct": "[M - H]-", "canopus:ClassyFire#most specific class": "6-prenylated flavanones", "canopus:ClassyFire#most specific class Probability": "0,566"}']]	[['{"canopus:molecularFormula": "C25H28O8", "canopus:adduct": "[M - H]-", "canopus:ClassyFire#most specific class": "O-methylated flavonoids", "canopus:ClassyFire#most specific class Probability": "0,526"}']]	7.7577	7.9876	455.171	455.17	455.172	646900	48950	6872	646900	30	1	0.171	19
3029		0			3029__mz679.37001__rt7.91	7.913	679.37	186400	14370		fraction 13					Suavissimoside R1 (0.921)	[nan]	[['{"structurePerIdRank": 1, "formulaRank": 1, "ConfidenceScoreExact": "0,479", "ConfidenceScoreApproximate": "0,641", "CSI:FingerIDScore": "-30,833", "ZodiacScore": NaN, "SiriusScoreNormalized": "0,998", "SiriusScore": "32,654", "molecularFormula": "C36H56O12", "adduct": "[M - H]-", "precursorFormula": "C36H55O12-", "InChIkey2D": "NZNHJGNBLPBNLU", "InChI": "InChI=1S/C36H56O12/c1-31(2)11-13-36(30…	[['{"structurePerIdRank": 1, "formulaRank": 1, "ConfidenceScoreExact": "0,417", "ConfidenceScoreApproximate": "0,565", "CSI:FingerIDScore": "-24,110", "ZodiacScore": NaN, "SiriusScoreNormalized": "0,988", "SiriusScore": "69,256", "molecularFormula": "C36H56O12", "adduct": "[M - H]-", "precursorFormula": "C36H55O12-", "InChIkey2D": "NZNHJGNBLPBNLU", "InChI": "InChI=1S/C36H56O12/c1-31(2)11-13-36(30…		not PF	NA	NA	NA	NA	0	0							[nan]	[['{"canopus:molecularFormula": "C36H56O12", "canopus:adduct": "[M - H]-", "canopus:ClassyFire#most specific class": "Triterpene saponins", "canopus:ClassyFire#most specific class Probability": "0,630"}']]	[['{"canopus:molecularFormula": "C36H56O12", "canopus:adduct": "[M - H]-", "canopus:ClassyFire#most specific class": "Triterpenoids", "canopus:ClassyFire#most specific class Probability": "0,998"}']]	7.8258	8.0537	679.37	679.369	679.371	186400	14370	5375	186400	12	1	0.09	10
3031		0			3031__mz591.20901__rt7.91	7.91483	591.209	114500	7715		CHCl3 extract						[['{"structurePerIdRank": 1, "formulaRank": 1, "ConfidenceScoreExact": "0,509", "ConfidenceScoreApproximate": "0,641", "CSI:FingerIDScore": "-209,180", "ZodiacScore": NaN, "SiriusScoreNormalized": "0,977", "SiriusScore": "27,093", "molecularFormula": "C29H36O13", "adduct": "[M - H]-", "precursorFormula": "C29H35O13-", "InChIkey2D": "UKRDIRUVTNZWOU", "InChI": "InChI=1S/C29H36O13/c1-15-22(34)23(35)…	[['{"structurePerIdRank": 1, "formulaRank": 1, "ConfidenceScoreExact": "0,610", "ConfidenceScoreApproximate": "0,698", "CSI:FingerIDScore": "-182,106", "ZodiacScore": NaN, "SiriusScoreNormalized": "0,978", "SiriusScore": "64,240", "molecularFormula": "C29H36O13", "adduct": "[M - H]-", "precursorFormula": "C29H35O13-", "InChIkey2D": "UKRDIRUVTNZWOU", "InChI": "InChI=1S/C29H36O13/c1-15-22(34)23(35)…	[['{"structurePerIdRank": 1, "formulaRank": 1, "ConfidenceScoreExact": "0,555", "ConfidenceScoreApproximate": "0,719", "CSI:FingerIDScore": "-229,617", "ZodiacScore": NaN, "SiriusScoreNormalized": "0,726", "SiriusScore": "60,684", "molecularFormula": "C29H36O13", "adduct": "[M - H]-", "precursorFormula": "C29H35O13-", "InChIkey2D": "UKRDIRUVTNZWOU", "InChI": "InChI=1S/C29H36O13/c1-15-22(34)23(35)…		not PF	NA	relevant	NA	NA	0	0							[['{"canopus:molecularFormula": "C29H36O13", "canopus:adduct": "[M - H]-", "canopus:ClassyFire#most specific class": "Coumaric acids and derivatives", "canopus:ClassyFire#most specific class Probability": "0,999"}']]	[['{"canopus:molecularFormula": "C29H36O13", "canopus:adduct": "[M - H]-", "canopus:ClassyFire#most specific class": "Coumaric acids and derivatives", "canopus:ClassyFire#most specific class Probability": "0,999"}']]	[['{"canopus:molecularFormula": "C29H36O13", "canopus:adduct": "[M - H]-", "canopus:ClassyFire#most specific class": "Coumaric acids and derivatives", "canopus:ClassyFire#most specific class Probability": "0,999"}']]	7.8515	8.0028	591.209	591.208	591.21	114500	7715	6661	114500	6	1	0.045	5
3095		0			3095__mz485.18165__rt8.05	8.04517	485.182	143200	15240		fraction 13			uncertain			[['{"structurePerIdRank": 1, "formulaRank": 1, "ConfidenceScoreExact": "0,043", "ConfidenceScoreApproximate": "0,458", "CSI:FingerIDScore": "-289,020", "ZodiacScore": NaN, "SiriusScoreNormalized": "1,000", "SiriusScore": "39,537", "molecularFormula": "C26H30O9", "adduct": "[M - H]-", "precursorFormula": "C26H29O9-", "InChIkey2D": "BQHHNAPTXQOPBW", "InChI": "InChI=1S/C26H30O9/c1-3-5-7-9-15(27)11-1…	[['{"structurePerIdRank": 1, "formulaRank": 1, "ConfidenceScoreExact": "0,058", "ConfidenceScoreApproximate": "0,058", "CSI:FingerIDScore": "-398,305", "ZodiacScore": NaN, "SiriusScoreNormalized": "1,000", "SiriusScore": "74,610", "molecularFormula": "C26H30O9", "adduct": "[M - H]-", "precursorFormula": "C26H29O9-", "InChIkey2D": "PPBIBCPSGVBIGQ", "InChI": "InChI=1S/C26H30O9/c1-27-15-9-18(29-3)24…	[['{"structurePerIdRank": 1, "formulaRank": 1, "ConfidenceScoreExact": "0,148", "ConfidenceScoreApproximate": "0,148", "CSI:FingerIDScore": "-373,204", "ZodiacScore": NaN, "SiriusScoreNormalized": "0,989", "SiriusScore": "55,566", "molecularFormula": "C26H30O9", "adduct": "[M - H]-", "precursorFormula": "C26H29O9-", "InChIkey2D": "HNRQFWQDRYQVNP", "InChI": "InChI=1S/C26H30O9/c1-14(2)3-9-18-20(34-…			prenylated	relevant	relevant	relevant	0	0							[['{"canopus:molecularFormula": "C26H30O9", "canopus:adduct": "[M - H]-", "canopus:ClassyFire#most specific class": "Depsides and depsidones", "canopus:ClassyFire#most specific class Probability": "0,700"}']]	[['{"canopus:molecularFormula": "C26H30O9", "canopus:adduct": "[M - H]-", "canopus:ClassyFire#most specific class": "Epigallocatechins", "canopus:ClassyFire#most specific class Probability": "0,510"}']]	[['{"canopus:molecularFormula": "C26H30O9", "canopus:adduct": "[M - H]-", "canopus:ClassyFire#most specific class": "Benzopyrans", "canopus:ClassyFire#most specific class Probability": "0,573"}']]	7.9598	8.2479	485.182	485.181	485.182	143200	15240	6198	143200	6	1	0.045	5
3123		0		128	3123__mz455.17114__rt8.1	8.0965	455.171	175600	13000		fraction 12						[['{"structurePerIdRank": 1, "formulaRank": 1, "ConfidenceScoreExact": "0,130", "ConfidenceScoreApproximate": "0,130", "CSI:FingerIDScore": "-241,556", "ZodiacScore": NaN, "SiriusScoreNormalized": "1,000", "SiriusScore": "49,926", "molecularFormula": "C25H28O8", "adduct": "[M - H]-", "precursorFormula": "C25H27O8-", "InChIkey2D": "SDNAMNDIWKXJAS", "InChI": "InChI=1S/C25H28O8/c1-28-20-11-16(12-21(…	[['{"structurePerIdRank": 1, "formulaRank": 1, "ConfidenceScoreExact": "0,043", "ConfidenceScoreApproximate": "0,043", "CSI:FingerIDScore": "-327,674", "ZodiacScore": NaN, "SiriusScoreNormalized": "1,000", "SiriusScore": "24,152", "molecularFormula": "C25H28O8", "adduct": "[M - H]-", "precursorFormula": "C25H27O8-", "InChIkey2D": "SDNAMNDIWKXJAS", "InChI": "InChI=1S/C25H28O8/c1-28-20-11-16(12-21(…	[['{"structurePerIdRank": 1, "formulaRank": 2, "ConfidenceScoreExact": "0,148", "ConfidenceScoreApproximate": "0,148", "CSI:FingerIDScore": "-302,969", "ZodiacScore": NaN, "SiriusScoreNormalized": "0,358", "SiriusScore": "30,214", "molecularFormula": "C25H28O8", "adduct": "[M - H]-", "precursorFormula": "C25H27O8-", "InChIkey2D": "SDNAMNDIWKXJAS", "InChI": "InChI=1S/C25H28O8/c1-28-20-11-16(12-21(…			prenylated	relevant	relevant	relevant	1	0					1		[['{"canopus:molecularFormula": "C25H28O8", "canopus:adduct": "[M - H]-", "canopus:ClassyFire#most specific class": "Catechols", "canopus:ClassyFire#most specific class Probability": "0,981"}']]	[['{"canopus:molecularFormula": "C25H28O8", "canopus:adduct": "[M - H]-", "canopus:ClassyFire#most specific class": "6-prenylated flavanones", "canopus:ClassyFire#most specific class Probability": "0,915"}']]	[['{"canopus:molecularFormula": "C26H24N4O4", "canopus:adduct": "[M - H]-", "canopus:ClassyFire#most specific class": "Methoxyphenols", "canopus:ClassyFire#most specific class Probability": "0,673"}']]	8.0094	8.1861	455.171	455.17	455.172	175600	13000	5451	175600	6	1	0.036	4
3139		0			3139__mz487.19738__rt8.13	8.12583	487.197	121500	15170		fraction 11						[['{"structurePerIdRank": 1, "formulaRank": 1, "ConfidenceScoreExact": "0,023", "ConfidenceScoreApproximate": "0,023", "CSI:FingerIDScore": "-414,819", "ZodiacScore": NaN, "SiriusScoreNormalized": "1,000", "SiriusScore": "44,531", "molecularFormula": "C26H32O9", "adduct": "[M - H]-", "precursorFormula": "C26H31O9-", "InChIkey2D": "HFNBWQLGRFZSQW", "InChI": "InChI=1S/C26H32O9/c1-22(2)15-9-16(28)24…	[['{"structurePerIdRank": 1, "formulaRank": 1, "ConfidenceScoreExact": "0,102", "ConfidenceScoreApproximate": "0,102", "CSI:FingerIDScore": "-403,534", "ZodiacScore": NaN, "SiriusScoreNormalized": "0,997", "SiriusScore": "16,992", "molecularFormula": "C26H32O9", "adduct": "[M - H]-", "precursorFormula": "C26H31O9-", "InChIkey2D": "HFNBWQLGRFZSQW", "InChI": "InChI=1S/C26H32O9/c1-22(2)15-9-16(28)24…	[['{"structurePerIdRank": 1, "formulaRank": 1, "ConfidenceScoreExact": "0,149", "ConfidenceScoreApproximate": "0,149", "CSI:FingerIDScore": "-476,847", "ZodiacScore": NaN, "SiriusScoreNormalized": "0,974", "SiriusScore": "29,969", "molecularFormula": "C26H32O9", "adduct": "[M - H]-", "precursorFormula": "C26H31O9-", "InChIkey2D": "HFNBWQLGRFZSQW", "InChI": "InChI=1S/C26H32O9/c1-22(2)15-9-16(28)24…		uncertain	prenylated	relevant	relevant	relevant	0	0							[['{"canopus:molecularFormula": "C26H32O9", "canopus:adduct": "[M - H]-", "canopus:ClassyFire#most specific class": "Catechols", "canopus:ClassyFire#most specific class Probability": "0,999"}']]	[['{"canopus:molecularFormula": "C26H32O9", "canopus:adduct": "[M - H]-", "canopus:ClassyFire#most specific class": "Catechols", "canopus:ClassyFire#most specific class Probability": "0,616"}']]	[['{"canopus:molecularFormula": "C26H32O9", "canopus:adduct": "[M - H]-", "canopus:ClassyFire#most specific class": "5-O-methylated flavonoids", "canopus:ClassyFire#most specific class Probability": "0,549"}']]	7.9812	8.2051	487.197	487.196	487.198	121500	15170	5270	121500	24	1	0.09	10
3224		0			3224__mz455.17112__rt8.27	8.27083	455.171	272200	26850		fraction 12			PF possible, fragmentation 1, missing the NL 86 and the ion at mz65			[['{"structurePerIdRank": 1, "formulaRank": 1, "ConfidenceScoreExact": "0,117", "ConfidenceScoreApproximate": "0,117", "CSI:FingerIDScore": "-252,008", "ZodiacScore": NaN, "SiriusScoreNormalized": "1,000", "SiriusScore": "50,429", "molecularFormula": "C25H28O8", "adduct": "[M - H]-", "precursorFormula": "C25H27O8-", "InChIkey2D": "SDNAMNDIWKXJAS", "InChI": "InChI=1S/C25H28O8/c1-28-20-11-16(12-21(…	[['{"structurePerIdRank": 1, "formulaRank": 1, "ConfidenceScoreExact": "0,064", "ConfidenceScoreApproximate": "0,064", "CSI:FingerIDScore": "-278,368", "ZodiacScore": NaN, "SiriusScoreNormalized": "1,000", "SiriusScore": "36,712", "molecularFormula": "C25H28O8", "adduct": "[M - H]-", "precursorFormula": "C25H27O8-", "InChIkey2D": "SDNAMNDIWKXJAS", "InChI": "InChI=1S/C25H28O8/c1-28-20-11-16(12-21(…	[['{"structurePerIdRank": 1, "formulaRank": 1, "ConfidenceScoreExact": "0,263", "ConfidenceScoreApproximate": "0,263", "CSI:FingerIDScore": "-339,309", "ZodiacScore": NaN, "SiriusScoreNormalized": "0,978", "SiriusScore": "30,796", "molecularFormula": "C25H28O8", "adduct": "[M - H]-", "precursorFormula": "C25H27O8-", "InChIkey2D": "SDNAMNDIWKXJAS", "InChI": "InChI=1S/C25H28O8/c1-28-20-11-16(12-21(…		uncertain	NA	relevant	relevant	NA	1	0					1		[['{"canopus:molecularFormula": "C25H28O8", "canopus:adduct": "[M - H]-", "canopus:ClassyFire#most specific class": "Catechols", "canopus:ClassyFire#most specific class Probability": "0,979"}']]	[['{"canopus:molecularFormula": "C25H28O8", "canopus:adduct": "[M - H]-", "canopus:ClassyFire#most specific class": "6-prenylated flavanones", "canopus:ClassyFire#most specific class Probability": "0,680"}']]	[['{"canopus:molecularFormula": "C25H28O8", "canopus:adduct": "[M - H]-", "canopus:ClassyFire#most specific class": "1-benzopyrans", "canopus:ClassyFire#most specific class Probability": "0,837"}']]	8.1659	8.3933	455.171	455.17	455.172	272200	26850	7155	272200	30	1	0.135	15
3237		0			3237__mz359.07725__rt8.3	8.303	359.077	247200	49810		fraction 10						[['{"structurePerIdRank": 1, "formulaRank": 1, "ConfidenceScoreExact": "0,046", "ConfidenceScoreApproximate": "0,150", "CSI:FingerIDScore": "-186,423", "ZodiacScore": NaN, "SiriusScoreNormalized": "1,000", "SiriusScore": "54,585", "molecularFormula": "C18H16O8", "adduct": "[M - H]-", "precursorFormula": "C18H15O8-", "InChIkey2D": "JBUFPFWXCGXXLP", "InChI": "InChI=1S/C18H16O8/c1-23-13-5-8(4-10(20)…	[['{"structurePerIdRank": 1, "formulaRank": 1, "ConfidenceScoreExact": "0,257", "ConfidenceScoreApproximate": "0,257", "CSI:FingerIDScore": "-171,474", "ZodiacScore": NaN, "SiriusScoreNormalized": "0,999", "SiriusScore": "93,135", "molecularFormula": "C18H16O8", "adduct": "[M - H]-", "precursorFormula": "C18H15O8-", "InChIkey2D": "SZKFMAOEZUMSRT", "InChI": "InChI=1S/C18H16O8/c1-8(19)25-18-15(23)1…	[['{"structurePerIdRank": 1, "formulaRank": 1, "ConfidenceScoreExact": "0,119", "ConfidenceScoreApproximate": "0,342", "CSI:FingerIDScore": "-151,360", "ZodiacScore": NaN, "SiriusScoreNormalized": "0,996", "SiriusScore": "74,937", "molecularFormula": "C18H16O8", "adduct": "[M - H]-", "precursorFormula": "C18H15O8-", "InChIkey2D": "WWYQJKVSCKMFCP", "InChI": "InChI=1S/C18H16O8/c1-8(19)25-18-16(23)1…		not prenylated, but flavonoid	NA	relevant	relevant	NA	0	0							[['{"canopus:molecularFormula": "C18H16O8", "canopus:adduct": "[M - H]-", "canopus:ClassyFire#most specific class": "7-O-methylated flavonoids", "canopus:ClassyFire#most specific class Probability": "0,510"}']]	[['{"canopus:molecularFormula": "C18H16O8", "canopus:adduct": "[M - H]-", "canopus:ClassyFire#most specific class": "Flavans", "canopus:ClassyFire#most specific class Probability": "0,624"}']]	[['{"canopus:molecularFormula": "C18H16O8", "canopus:adduct": "[M - H]-", "canopus:ClassyFire#most specific class": "Alkyl-phenylketones", "canopus:ClassyFire#most specific class Probability": "0,833"}']]	8.0442	8.5133	359.077	359.077	359.078	247200	49810	5967	247200	68	1	0.342	38
3310		0			3310__mz501.17669__rt8.4	8.40183	501.177	101200	7497		fraction 10			not glycoside			[['{"structurePerIdRank": 1, "formulaRank": 1, "ConfidenceScoreExact": "0,043", "ConfidenceScoreApproximate": "0,043", "CSI:FingerIDScore": "-364,594", "ZodiacScore": NaN, "SiriusScoreNormalized": "0,997", "SiriusScore": "70,821", "molecularFormula": "C26H30O10", "adduct": "[M - H]-", "precursorFormula": "C26H29O10-", "InChIkey2D": "HJOUMHWYCBPLSE", "InChI": "InChI=1S/C26H30O10/c1-27-15-9-18(29-3…	[['{"structurePerIdRank": 1, "formulaRank": 1, "ConfidenceScoreExact": "0,134", "ConfidenceScoreApproximate": "0,134", "CSI:FingerIDScore": "-333,264", "ZodiacScore": NaN, "SiriusScoreNormalized": "0,999", "SiriusScore": "66,438", "molecularFormula": "C26H30O10", "adduct": "[M - H]-", "precursorFormula": "C26H29O10-", "InChIkey2D": "FEDJEJQAGQWOHV", "InChI": "InChI=1S/C26H30O10/c1-13(27)35-25-19(…	[['{"structurePerIdRank": 1, "formulaRank": 1, "ConfidenceScoreExact": "0,062", "ConfidenceScoreApproximate": "0,062", "CSI:FingerIDScore": "-389,215", "ZodiacScore": NaN, "SiriusScoreNormalized": "0,866", "SiriusScore": "55,724", "molecularFormula": "C26H30O10", "adduct": "[M - H]-", "precursorFormula": "C26H29O10-", "InChIkey2D": "FEDJEJQAGQWOHV", "InChI": "InChI=1S/C26H30O10/c1-13(27)35-25-19(…		uncertain	prenylated	relevant	relevant	relevant	0	1			1				[['{"canopus:molecularFormula": "C26H30O10", "canopus:adduct": "[M - H]-", "canopus:ClassyFire#most specific class": "Methoxybenzoic acids and derivatives", "canopus:ClassyFire#most specific class Probability": "0,813"}']]	[['{"canopus:molecularFormula": "C26H30O10", "canopus:adduct": "[M - H]-", "canopus:ClassyFire#most specific class": "Benzopyrans", "canopus:ClassyFire#most specific class Probability": "0,575"}']]	[['{"canopus:molecularFormula": "C26H30O10", "canopus:adduct": "[M - H]-", "canopus:ClassyFire#most specific class": "O-glycosyl compounds", "canopus:ClassyFire#most specific class Probability": "0,675"}']]	8.3216	8.5021	501.177	501.176	501.177	101200	7497	6512	101200	12	1	0.09	10
3314		0			3314__mz485.18166__rt8.41	8.41	485.182	102100	11790		fraction 13						[['{"structurePerIdRank": 1, "formulaRank": 2, "ConfidenceScoreExact": "0,071", "ConfidenceScoreApproximate": "0,444", "CSI:FingerIDScore": "-325,753", "ZodiacScore": NaN, "SiriusScoreNormalized": "0,254", "SiriusScore": "14,253", "molecularFormula": "C26H30O9", "adduct": "[M - H]-", "precursorFormula": "C26H29O9-", "InChIkey2D": "BQHHNAPTXQOPBW", "InChI": "InChI=1S/C26H30O9/c1-3-5-7-9-15(27)11-1…	[['{"structurePerIdRank": 1, "formulaRank": 2, "ConfidenceScoreExact": "0,076", "ConfidenceScoreApproximate": "0,076", "CSI:FingerIDScore": "-379,439", "ZodiacScore": NaN, "SiriusScoreNormalized": "0,293", "SiriusScore": "61,520", "molecularFormula": "C26H30O9", "adduct": "[M - H]-", "precursorFormula": "C26H29O9-", "InChIkey2D": "PPBIBCPSGVBIGQ", "InChI": "InChI=1S/C26H30O9/c1-27-15-9-18(29-3)24…	[['{"structurePerIdRank": 1, "formulaRank": 1, "ConfidenceScoreExact": "0,430", "ConfidenceScoreApproximate": "0,430", "CSI:FingerIDScore": "-347,471", "ZodiacScore": NaN, "SiriusScoreNormalized": "0,955", "SiriusScore": "49,873", "molecularFormula": "C26H30O9", "adduct": "[M - H]-", "precursorFormula": "C26H29O9-", "InChIkey2D": "HNRQFWQDRYQVNP", "InChI": "InChI=1S/C26H30O9/c1-14(2)3-9-18-20(34-…		uncertain	NA	NA	relevant	NA	0	0							[['{"canopus:molecularFormula": "C27H26N4O5", "canopus:adduct": "[M - H]-", "canopus:ClassyFire#most specific class": "Benzimidazoles", "canopus:ClassyFire#most specific class Probability": "0,769"}']]	[['{"canopus:molecularFormula": "C21H31ClN4O7", "canopus:adduct": "[M - H]-", "canopus:ClassyFire#most specific class": "Anisoles", "canopus:ClassyFire#most specific class Probability": "0,957"}']]	[['{"canopus:molecularFormula": "C26H30O9", "canopus:adduct": "[M - H]-", "canopus:ClassyFire#most specific class": "Catechins", "canopus:ClassyFire#most specific class Probability": "0,686"}']]	8.2479	8.5047	485.182	485.181	485.182	102100	11790	5777	102100	6	1	0.045	5
3329		0			3329__mz711.39617__rt8.44	8.44317	711.396	670900	47380		fraction 13					NCGC00380479-01 (0.948)	[['{"structurePerIdRank": 1, "formulaRank": 1, "ConfidenceScoreExact": "0,944", "ConfidenceScoreApproximate": "0,944", "CSI:FingerIDScore": "-329,109", "ZodiacScore": NaN, "SiriusScoreNormalized": "0,999", "SiriusScore": "26,907", "molecularFormula": "C37H60O13", "adduct": "[M - H]-", "precursorFormula": "C37H59O13-", "InChIkey2D": "BWLVGZLLCDCFHV", "InChI": "InChI=1S/C37H60O13/c1-17-9-10-37(32(4…	[['{"structurePerIdRank": 1, "formulaRank": 1, "ConfidenceScoreExact": "0,924", "ConfidenceScoreApproximate": "0,924", "CSI:FingerIDScore": "-282,820", "ZodiacScore": NaN, "SiriusScoreNormalized": "0,990", "SiriusScore": "39,535", "molecularFormula": "C37H60O13", "adduct": "[M - H]-", "precursorFormula": "C37H59O13-", "InChIkey2D": "BWLVGZLLCDCFHV", "InChI": "InChI=1S/C37H60O13/c1-17-9-10-37(32(4…	[['{"structurePerIdRank": 1, "formulaRank": 1, "ConfidenceScoreExact": "0,431", "ConfidenceScoreApproximate": "0,431", "CSI:FingerIDScore": "-327,549", "ZodiacScore": NaN, "SiriusScoreNormalized": "0,992", "SiriusScore": "42,996", "molecularFormula": "C37H60O13", "adduct": "[M - H]-", "precursorFormula": "C37H59O13-", "InChIkey2D": "BWLVGZLLCDCFHV", "InChI": "InChI=1S/C37H60O13/c1-17-9-10-37(32(4…		not PF	NA	relevant	NA	NA	0	0							[['{"canopus:molecularFormula": "C37H60O13", "canopus:adduct": "[M - H]-", "canopus:ClassyFire#most specific class": "Triterpene saponins", "canopus:ClassyFire#most specific class Probability": "0,802"}', '{"canopus:molecularFormula": "C36H57O11", "canopus:adduct": "[M + CHO2 + H]-", "canopus:ClassyFire#most specific class": "Triterpene saponins", "canopus:ClassyFire#most specific class Probabili…	[['{"canopus:molecularFormula": "C37H60O13", "canopus:adduct": "[M - H]-", "canopus:ClassyFire#most specific class": "Triterpene saponins", "canopus:ClassyFire#most specific class Probability": "0,735"}', '{"canopus:molecularFormula": "C36H57O11", "canopus:adduct": "[M + CHO2 + H]-", "canopus:ClassyFire#most specific class": "Triterpene saponins", "canopus:ClassyFire#most specific class Probabili…	[['{"canopus:molecularFormula": "C37H60O13", "canopus:adduct": "[M - H]-", "canopus:ClassyFire#most specific class": "Triterpene saponins", "canopus:ClassyFire#most specific class Probability": "0,767"}', '{"canopus:molecularFormula": "C36H57O11", "canopus:adduct": "[M + CHO2 + H]-", "canopus:ClassyFire#most specific class": "Triterpene saponins", "canopus:ClassyFire#most specific class Probabili…	8.332	8.5797	711.396	711.395	711.397	670900	47380	3602	670900	12	1	0.09	10
3338		0			3338__mz455.17107__rt8.45	8.45017	455.171	228600	14690		fraction 12			PF possible, fragmentation 1, missing the NL 86 and the ion at mz65			[['{"structurePerIdRank": 1, "formulaRank": 1, "ConfidenceScoreExact": "0,238", "ConfidenceScoreApproximate": "0,238", "CSI:FingerIDScore": "-272,297", "ZodiacScore": NaN, "SiriusScoreNormalized": "1,000", "SiriusScore": "50,595", "molecularFormula": "C25H28O8", "adduct": "[M - H]-", "precursorFormula": "C25H27O8-", "InChIkey2D": "SDNAMNDIWKXJAS", "InChI": "InChI=1S/C25H28O8/c1-28-20-11-16(12-21(…	[['{"structurePerIdRank": 1, "formulaRank": 1, "ConfidenceScoreExact": "0,063", "ConfidenceScoreApproximate": "0,063", "CSI:FingerIDScore": "-299,411", "ZodiacScore": NaN, "SiriusScoreNormalized": "1,000", "SiriusScore": "22,430", "molecularFormula": "C25H28O8", "adduct": "[M - H]-", "precursorFormula": "C25H27O8-", "InChIkey2D": "SDNAMNDIWKXJAS", "InChI": "InChI=1S/C25H28O8/c1-28-20-11-16(12-21(…	[['{"structurePerIdRank": 1, "formulaRank": 1, "ConfidenceScoreExact": "0,242", "ConfidenceScoreApproximate": "0,242", "CSI:FingerIDScore": "-400,389", "ZodiacScore": NaN, "SiriusScoreNormalized": "0,931", "SiriusScore": "36,591", "molecularFormula": "C25H28O8", "adduct": "[M - H]-", "precursorFormula": "C25H27O8-", "InChIkey2D": "SDNAMNDIWKXJAS", "InChI": "InChI=1S/C25H28O8/c1-28-20-11-16(12-21(…		uncertain	prenylated	relevant	relevant	relevant	1	0					1		[['{"canopus:molecularFormula": "C25H28O8", "canopus:adduct": "[M - H]-", "canopus:ClassyFire#most specific class": "Coumaric acids and derivatives", "canopus:ClassyFire#most specific class Probability": "0,521"}']]	[['{"canopus:molecularFormula": "C25H28O8", "canopus:adduct": "[M - H]-", "canopus:ClassyFire#most specific class": "6-prenylated flavanones", "canopus:ClassyFire#most specific class Probability": "0,793"}']]	[['{"canopus:molecularFormula": "C25H28O8", "canopus:adduct": "[M - H]-", "canopus:ClassyFire#most specific class": "1-benzopyrans", "canopus:ClassyFire#most specific class Probability": "0,876"}']]	8.3605	8.5272	455.171	455.171	455.172	228600	14690	18070	228600	20	1	0.045	5
3352		0			3352__mz471.16603__rt8.47	8.46833	471.166	183800	14030		fraction 12						[['{"structurePerIdRank": 1, "formulaRank": 1, "ConfidenceScoreExact": "0,130", "ConfidenceScoreApproximate": "0,130", "CSI:FingerIDScore": "-399,245", "ZodiacScore": NaN, "SiriusScoreNormalized": "0,994", "SiriusScore": "56,636", "molecularFormula": "C25H28O9", "adduct": "[M - H]-", "precursorFormula": "C25H27O9-", "InChIkey2D": "GLRUMQMKXILLFB", "InChI": "InChI=1S/C25H28O9/c1-13(26)31-10-17-5-1…	[['{"structurePerIdRank": 1, "formulaRank": 1, "ConfidenceScoreExact": "0,261", "ConfidenceScoreApproximate": "0,261", "CSI:FingerIDScore": "-489,200", "ZodiacScore": NaN, "SiriusScoreNormalized": "0,979", "SiriusScore": "44,454", "molecularFormula": "C25H28O9", "adduct": "[M - H]-", "precursorFormula": "C25H27O9-", "InChIkey2D": "YCCGLTFTIMXHAZ", "InChI": "InChI=1S/C25H28O9/c1-11(21-20(33-3)9-13…	[['{"structurePerIdRank": 1, "formulaRank": 3, "ConfidenceScoreExact": "0,033", "ConfidenceScoreApproximate": "0,033", "CSI:FingerIDScore": "-453,814", "ZodiacScore": NaN, "SiriusScoreNormalized": "0,000", "SiriusScore": "57,123", "molecularFormula": "C24H23F3N4O3", "adduct": "[M - H]-", "precursorFormula": "C24H22F3N4O3-", "InChIkey2D": "SXBKZUDARYHBLE", "InChI": "InChI=1S/C24H23F3N4O3/c25-24(26…		uncertain	prenylated	relevant	relevant	relevant	0	0							[['{"canopus:molecularFormula": "C25H28O9", "canopus:adduct": "[M - H]-", "canopus:ClassyFire#most specific class": "3\'-hydroxyflavonoids", "canopus:ClassyFire#most specific class Probability": "0,879"}']]	[['{"canopus:molecularFormula": "C25H28O9", "canopus:adduct": "[M - H]-", "canopus:ClassyFire#most specific class": "1-benzopyrans", "canopus:ClassyFire#most specific class Probability": "0,676"}']]	[['{"canopus:molecularFormula": "C25H28O9", "canopus:adduct": "[M - H]-", "canopus:ClassyFire#most specific class": "1-benzopyrans", "canopus:ClassyFire#most specific class Probability": "0,533"}']]	8.3785	8.5806	471.166	471.165	471.167	183800	14030	4287	183800	18	1	0.126	14
3385		0		206	3385__mz317.06678__rt8.53	8.5325	317.067	1384000	111900		fraction 13						[['{"structurePerIdRank": 1, "formulaRank": 1, "ConfidenceScoreExact": "0,379", "ConfidenceScoreApproximate": "0,487", "CSI:FingerIDScore": "-52,096", "ZodiacScore": NaN, "SiriusScoreNormalized": "1,000", "SiriusScore": "53,713", "molecularFormula": "C16H14O7", "adduct": "[M - H]-", "precursorFormula": "C16H13O7-", "InChIkey2D": "AIWJWHYSKZHQND", "InChI": "InChI=1S/C16H14O7/c1-22-14-3-7(2-11(20)1…	[['{"structurePerIdRank": 1, "formulaRank": 1, "ConfidenceScoreExact": "0,276", "ConfidenceScoreApproximate": "0,342", "CSI:FingerIDScore": "-56,290", "ZodiacScore": NaN, "SiriusScoreNormalized": "0,999", "SiriusScore": "86,915", "molecularFormula": "C16H14O7", "adduct": "[M - H]-", "precursorFormula": "C16H13O7-", "InChIkey2D": "AIWJWHYSKZHQND", "InChI": "InChI=1S/C16H14O7/c1-22-14-3-7(2-11(20)1…	[['{"structurePerIdRank": 1, "formulaRank": 1, "ConfidenceScoreExact": "0,245", "ConfidenceScoreApproximate": "0,767", "CSI:FingerIDScore": "-66,538", "ZodiacScore": NaN, "SiriusScoreNormalized": "0,964", "SiriusScore": "60,126", "molecularFormula": "C16H14O7", "adduct": "[M - H]-", "precursorFormula": "C16H13O7-", "InChIkey2D": "JWYULKXTGMJKKM", "InChI": "InChI=1S/C16H14O7/c1-22-11-4-7(2-3-9(11)…		not prenylated, but flavonoid	NA	NA	NA	NA	0	0							[['{"canopus:molecularFormula": "C16H14O7", "canopus:adduct": "[M - H]-", "canopus:ClassyFire#most specific class": "4\'-O-methylated flavonoids", "canopus:ClassyFire#most specific class Probability": "0,622"}']]	[['{"canopus:molecularFormula": "C16H14O7", "canopus:adduct": "[M - H]-", "canopus:ClassyFire#most specific class": "3\'-O-methylated flavonoids", "canopus:ClassyFire#most specific class Probability": "0,602"}']]	[['{"canopus:molecularFormula": "C16H14O7", "canopus:adduct": "[M - H]-", "canopus:ClassyFire#most specific class": "O-methylated flavonoids", "canopus:ClassyFire#most specific class Probability": "0,925"}']]	8.4095	8.7275	317.067	317.066	317.067	1384000	111900	5056	1384000	24	1	0.18	20
3429		0			3429__mz455.1712__rt8.61	8.6075	455.171	334700	25590		fraction 11			PF possible, fragmentation 1, missing the NL 86 and the ion at mz65			[['{"structurePerIdRank": 1, "formulaRank": 1, "ConfidenceScoreExact": "0,595", "ConfidenceScoreApproximate": "0,595", "CSI:FingerIDScore": "-255,014", "ZodiacScore": NaN, "SiriusScoreNormalized": "1,000", "SiriusScore": "39,714", "molecularFormula": "C25H28O8", "adduct": "[M - H]-", "precursorFormula": "C25H27O8-", "InChIkey2D": "NTMQNHBCKRVTCV", "InChI": "InChI=1S/C25H28O8/c1-12(2)16(26)8-5-13(…	[['{"structurePerIdRank": 1, "formulaRank": 1, "ConfidenceScoreExact": "0,046", "ConfidenceScoreApproximate": "0,046", "CSI:FingerIDScore": "-294,914", "ZodiacScore": NaN, "SiriusScoreNormalized": "1,000", "SiriusScore": "38,764", "molecularFormula": "C25H28O8", "adduct": "[M - H]-", "precursorFormula": "C25H27O8-", "InChIkey2D": "SDNAMNDIWKXJAS", "InChI": "InChI=1S/C25H28O8/c1-28-20-11-16(12-21(…	[['{"structurePerIdRank": 1, "formulaRank": 1, "ConfidenceScoreExact": "0,117", "ConfidenceScoreApproximate": "0,117", "CSI:FingerIDScore": "-269,288", "ZodiacScore": NaN, "SiriusScoreNormalized": "0,976", "SiriusScore": "62,113", "molecularFormula": "C25H28O8", "adduct": "[M - H]-", "precursorFormula": "C25H27O8-", "InChIkey2D": "SDNAMNDIWKXJAS", "InChI": "InChI=1S/C25H28O8/c1-28-20-11-16(12-21(…		uncertain	prenylated	relevant	relevant	relevant	1	0				1			[['{"canopus:molecularFormula": "C25H28O8", "canopus:adduct": "[M - H]-", "canopus:ClassyFire#most specific class": "6-prenylated flavanones", "canopus:ClassyFire#most specific class Probability": "0,714"}']]	[['{"canopus:molecularFormula": "C25H28O8", "canopus:adduct": "[M - H]-", "canopus:ClassyFire#most specific class": "3\'-hydroxyflavonoids", "canopus:ClassyFire#most specific class Probability": "0,501"}']]	[['{"canopus:molecularFormula": "C25H28O8", "canopus:adduct": "[M - H]-", "canopus:ClassyFire#most specific class": "4\'-hydroxyflavonoids", "canopus:ClassyFire#most specific class Probability": "0,702"}']]	8.4931	8.7862	455.171	455.17	455.172	334700	25590	5029	334700	29	1	0.216	24
3455		0	75	238	3455__mz471.16603__rt8.66	8.6635	471.166	959700	69030		fraction 11						[['{"structurePerIdRank": 1, "formulaRank": 1, "ConfidenceScoreExact": "-Infinity", "ConfidenceScoreApproximate": "-Infinity", "CSI:FingerIDScore": "-558,375", "ZodiacScore": NaN, "SiriusScoreNormalized": "1,000", "SiriusScore": "156,144", "molecularFormula": "C24H25O7", "adduct": "[M + CHO2 + H]-", "precursorFormula": "C25H27O9-", "InChIkey2D": "XLIFUQZPEVWBLB", "InChI": "InChI=1S/C24H25O7/c1-16…	[['{"structurePerIdRank": 1, "formulaRank": 1, "ConfidenceScoreExact": "-Infinity", "ConfidenceScoreApproximate": "-Infinity", "CSI:FingerIDScore": "-608,915", "ZodiacScore": NaN, "SiriusScoreNormalized": "0,997", "SiriusScore": "147,511", "molecularFormula": "C24H25O7", "adduct": "[M + CHO2 + H]-", "precursorFormula": "C25H27O9-", "InChIkey2D": "XLIFUQZPEVWBLB", "InChI": "InChI=1S/C24H25O7/c1-16…	[['{"structurePerIdRank": 1, "formulaRank": 1, "ConfidenceScoreExact": "-Infinity", "ConfidenceScoreApproximate": "-Infinity", "CSI:FingerIDScore": "-561,499", "ZodiacScore": NaN, "SiriusScoreNormalized": "0,958", "SiriusScore": "127,034", "molecularFormula": "C24H25O7", "adduct": "[M + CHO2 + H]-", "precursorFormula": "C25H27O9-", "InChIkey2D": "XLIFUQZPEVWBLB", "InChI": "InChI=1S/C24H25O7/c1-16…		uncertain	prenylated	relevant	relevant	relevant	1	0					1		[['{"canopus:molecularFormula": "C24H25O7", "canopus:adduct": "[M + CHO2 + H]-", "canopus:ClassyFire#most specific class": "4\'-hydroxyflavonoids", "canopus:ClassyFire#most specific class Probability": "0,620"}', '{"canopus:molecularFormula": "C24H26O7", "canopus:adduct": "[M - H + CHO2 + H]-", "canopus:ClassyFire#most specific class": "4\'-hydroxyflavonoids", "canopus:ClassyFire#most specific cl…	[['{"canopus:molecularFormula": "C24H25O7", "canopus:adduct": "[M + CHO2 + H]-", "canopus:ClassyFire#most specific class": "8-prenylated flavanones", "canopus:ClassyFire#most specific class Probability": "0,683"}', '{"canopus:molecularFormula": "C24H26O7", "canopus:adduct": "[M - H + CHO2 + H]-", "canopus:ClassyFire#most specific class": "8-prenylated flavans", "canopus:ClassyFire#most specific c…	[['{"canopus:molecularFormula": "C24H25O7", "canopus:adduct": "[M + CHO2 + H]-", "canopus:ClassyFire#most specific class": "Hydroxyflavonoids", "canopus:ClassyFire#most specific class Probability": "0,528"}', '{"canopus:molecularFormula": "C24H26O7", "canopus:adduct": "[M - H + CHO2 + H]-", "canopus:ClassyFire#most specific class": "Chromones", "canopus:ClassyFire#most specific class Probability"…	8.5532	8.7597	471.166	471.165	471.167	959700	69030	722.3	959700	19	1	0.135	15
3474		0			3474__mz337.10814__rt8.69	8.686	337.108	118800	8081		fraction 9					Balanophonin (0.838)	[['{"structurePerIdRank": 1, "formulaRank": 1, "ConfidenceScoreExact": "0,018", "ConfidenceScoreApproximate": "0,166", "CSI:FingerIDScore": "-147,498", "ZodiacScore": NaN, "SiriusScoreNormalized": "1,000", "SiriusScore": "69,681", "molecularFormula": "C20H18O5", "adduct": "[M - H]-", "precursorFormula": "C20H17O5-", "InChIkey2D": "YNEMPXKRLPZFAX", "InChI": "InChI=1S/C20H18O5/c1-24-17-11-16(12-3-7…	[['{"structurePerIdRank": 1, "formulaRank": 1, "ConfidenceScoreExact": "0,014", "ConfidenceScoreApproximate": "0,076", "CSI:FingerIDScore": "-217,535", "ZodiacScore": NaN, "SiriusScoreNormalized": "1,000", "SiriusScore": "73,625", "molecularFormula": "C20H18O5", "adduct": "[M - H]-", "precursorFormula": "C20H17O5-", "InChIkey2D": "OECHAPVPQZVLGG", "InChI": "InChI=1S/C20H18O5/c1-24-17-11-16(12-3-7…	[['{"structurePerIdRank": 1, "formulaRank": 2, "ConfidenceScoreExact": "0,050", "ConfidenceScoreApproximate": "0,050", "CSI:FingerIDScore": "-168,148", "ZodiacScore": NaN, "SiriusScoreNormalized": "0,159", "SiriusScore": "67,243", "molecularFormula": "C20H18O5", "adduct": "[M - H]-", "precursorFormula": "C20H17O5-", "InChIkey2D": "YUIOJRKRESTNIZ", "InChI": "InChI=1S/C20H18O5/c1-4-10-24-17-12-16-1…		not PF	NA	relevant	relevant	NA	0	0							[['{"canopus:molecularFormula": "C20H18O5", "canopus:adduct": "[M - H]-", "canopus:ClassyFire#most specific class": "1-benzopyrans", "canopus:ClassyFire#most specific class Probability": "0,558"}', '{"canopus:molecularFormula": "C20H20O6", "canopus:adduct": "[M - H2O - H]-", "canopus:ClassyFire#most specific class": "Isoflavans", "canopus:ClassyFire#most specific class Probability": "0,521"}']]	[['{"canopus:molecularFormula": "C20H18O5", "canopus:adduct": "[M - H]-", "canopus:ClassyFire#most specific class": "Isoflav-3-enones", "canopus:ClassyFire#most specific class Probability": "0,618"}', '{"canopus:molecularFormula": "C20H20O6", "canopus:adduct": "[M - H2O - H]-", "canopus:ClassyFire#most specific class": "Coumarans", "canopus:ClassyFire#most specific class Probability": "0,645"}']]	[['{"canopus:molecularFormula": "C15H19ClN4O3", "canopus:adduct": "[M - H]-", "canopus:ClassyFire#most specific class": "Amino acids and derivatives", "canopus:ClassyFire#most specific class Probability": "0,603"}', '{"canopus:molecularFormula": "C15H21ClN4O4", "canopus:adduct": "[M - H2O - H]-", "canopus:ClassyFire#most specific class": "Amino acids and derivatives", "canopus:ClassyFire#most spe…	8.6186	8.7688	337.108	337.108	337.109	118800	8081	6662	118800	12	1	0.09	10
3478		0			3478__mz329.0668__rt8.7	8.698	329.067	371900	79810		fraction 12						[['{"structurePerIdRank": 1, "formulaRank": 1, "ConfidenceScoreExact": "0,149", "ConfidenceScoreApproximate": "0,149", "CSI:FingerIDScore": "-198,960", "ZodiacScore": NaN, "SiriusScoreNormalized": "1,000", "SiriusScore": "78,271", "molecularFormula": "C17H14O7", "adduct": "[M - H]-", "precursorFormula": "C17H13O7-", "InChIkey2D": "KUIRIGZNHOTLPQ", "InChI": "InChI=1S/C17H14O7/c1-23-17-12(20)6-13-1…	[['{"structurePerIdRank": 1, "formulaRank": 1, "ConfidenceScoreExact": "0,107", "ConfidenceScoreApproximate": "0,107", "CSI:FingerIDScore": "-187,634", "ZodiacScore": NaN, "SiriusScoreNormalized": "0,999", "SiriusScore": "83,517", "molecularFormula": "C17H14O7", "adduct": "[M - H]-", "precursorFormula": "C17H13O7-", "InChIkey2D": "GCKIPZDMMOATHU", "InChI": "InChI=1S/C17H14O7/c1-22-11-4-3-8(5-9(11…	[['{"structurePerIdRank": 1, "formulaRank": 8, "ConfidenceScoreExact": "0,330", "ConfidenceScoreApproximate": "0,330", "CSI:FingerIDScore": "-118,573", "ZodiacScore": NaN, "SiriusScoreNormalized": "0,000", "SiriusScore": "68,123", "molecularFormula": "C21H14O2S", "adduct": "[M - H]-", "precursorFormula": "C21H13O2S-", "InChIkey2D": "NAXCDKULYJEVKD", "InChI": "InChI=1S/C21H14O2S/c1-15-14-20(12-6-1…		not prenylated, but flavonoid	NA	NA	NA	NA	0	0							[['{"canopus:molecularFormula": "C17H14O7", "canopus:adduct": "[M - H]-", "canopus:ClassyFire#most specific class": "3\'-hydroxyflavonoids", "canopus:ClassyFire#most specific class Probability": "0,649"}']]	[['{"canopus:molecularFormula": "C17H14O7", "canopus:adduct": "[M - H]-", "canopus:ClassyFire#most specific class": "3\'-hydroxyflavonoids", "canopus:ClassyFire#most specific class Probability": "0,805"}']]	[['{"canopus:molecularFormula": "C17H14O7", "canopus:adduct": "[M - H]-", "canopus:ClassyFire#most specific class": "3\'-hydroxyflavonoids", "canopus:ClassyFire#most specific class Probability": "0,657"}']]	8.4031	8.993	329.067	329.066	329.067	371900	79810	5875	371900	26	1	0.189	21
3488		0			3488__mz501.17684__rt8.72	8.72117	501.177	111200	13110		fraction 6						[['{"structurePerIdRank": 1, "formulaRank": 1, "ConfidenceScoreExact": "0,027", "ConfidenceScoreApproximate": "0,098", "CSI:FingerIDScore": "-347,141", "ZodiacScore": NaN, "SiriusScoreNormalized": "0,998", "SiriusScore": "49,543", "molecularFormula": "C26H30O10", "adduct": "[M - H]-", "precursorFormula": "C26H29O10-", "InChIkey2D": "RTPPVNISJHFPFX", "InChI": "InChI=1S/C26H30O10/c1-22(2)13-8-14(27…	[['{"structurePerIdRank": 1, "formulaRank": 1, "ConfidenceScoreExact": "0,364", "ConfidenceScoreApproximate": "0,364", "CSI:FingerIDScore": "-283,469", "ZodiacScore": NaN, "SiriusScoreNormalized": "1,000", "SiriusScore": "72,124", "molecularFormula": "C26H30O10", "adduct": "[M - H]-", "precursorFormula": "C26H29O10-", "InChIkey2D": "BMYUIXRQCPBGKG", "InChI": "InChI=1S/C26H30O10/c1-12(2)3-8-15-19(…	[['{"structurePerIdRank": 1, "formulaRank": 1, "ConfidenceScoreExact": "0,636", "ConfidenceScoreApproximate": "0,636", "CSI:FingerIDScore": "-225,244", "ZodiacScore": NaN, "SiriusScoreNormalized": "0,992", "SiriusScore": "83,943", "molecularFormula": "C26H30O10", "adduct": "[M - H]-", "precursorFormula": "C26H29O10-", "InChIkey2D": "BMYUIXRQCPBGKG", "InChI": "InChI=1S/C26H30O10/c1-12(2)3-8-15-19(…		uncertain	prenylated	relevant	relevant	relevant	0	0							[['{"canopus:molecularFormula": "C26H30O10", "canopus:adduct": "[M - H]-", "canopus:ClassyFire#most specific class": "o-Hydroxybenzoic acid esters", "canopus:ClassyFire#most specific class Probability": "0,565"}']]	[['{"canopus:molecularFormula": "C26H30O10", "canopus:adduct": "[M - H]-", "canopus:ClassyFire#most specific class": "Flavans", "canopus:ClassyFire#most specific class Probability": "0,783"}']]	[['{"canopus:molecularFormula": "C26H30O10", "canopus:adduct": "[M - H]-", "canopus:ClassyFire#most specific class": "3\'-O-methylated flavonoids", "canopus:ClassyFire#most specific class Probability": "0,616"}']]	8.5983	8.8995	501.177	501.176	501.178	111200	13110	5164	111200	18	1	0.135	15
3492		0		287	3492__mz857.45421__rt8.73	8.72717	857.454	259500	17830		fraction 13					Massbank:PR308916 Bayogenin base + O-Hex-Hex (0.776)	[['{"structurePerIdRank": 1, "formulaRank": 1, "ConfidenceScoreExact": "0,155", "ConfidenceScoreApproximate": "0,294", "CSI:FingerIDScore": "-224,584", "ZodiacScore": NaN, "SiriusScoreNormalized": "0,999", "SiriusScore": "30,783", "molecularFormula": "C43H70O17", "adduct": "[M - H]-", "precursorFormula": "C43H69O17-", "InChIkey2D": "RCKVJQIKSTUOAC", "InChI": "InChI=1S/C43H70O17/c1-38(2)11-12-43(3…	[['{"structurePerIdRank": 1, "formulaRank": 1, "ConfidenceScoreExact": "0,158", "ConfidenceScoreApproximate": "0,296", "CSI:FingerIDScore": "-241,754", "ZodiacScore": NaN, "SiriusScoreNormalized": "1,000", "SiriusScore": "38,031", "molecularFormula": "C43H70O17", "adduct": "[M - H]-", "precursorFormula": "C43H69O17-", "InChIkey2D": "RCKVJQIKSTUOAC", "InChI": "InChI=1S/C43H70O17/c1-38(2)11-12-43(3…	[['{"structurePerIdRank": 1, "formulaRank": 1, "ConfidenceScoreExact": "0,169", "ConfidenceScoreApproximate": "0,312", "CSI:FingerIDScore": "-280,523", "ZodiacScore": NaN, "SiriusScoreNormalized": "0,962", "SiriusScore": "30,573", "molecularFormula": "C43H70O17", "adduct": "[M - H]-", "precursorFormula": "C43H69O17-", "InChIkey2D": "RCKVJQIKSTUOAC", "InChI": "InChI=1S/C43H70O17/c1-38(2)11-12-43(3…		not PF	NA	relevant	NA	NA	0	0							[['{"canopus:molecularFormula": "C43H70O17", "canopus:adduct": "[M - H]-", "canopus:ClassyFire#most specific class": "Triterpene saponins", "canopus:ClassyFire#most specific class Probability": "0,986"}', '{"canopus:molecularFormula": "C42H68O15", "canopus:adduct": "[M + CO2 + H]+", "canopus:ClassyFire#most specific class": "Triterpene saponins", "canopus:ClassyFire#most specific class Probabilit…	[['{"canopus:molecularFormula": "C43H70O17", "canopus:adduct": "[M - H]-", "canopus:ClassyFire#most specific class": "Triterpene saponins", "canopus:ClassyFire#most specific class Probability": "0,974"}', '{"canopus:molecularFormula": "C42H68O15", "canopus:adduct": "[M + CO2 + H]+", "canopus:ClassyFire#most specific class": "Triterpene saponins", "canopus:ClassyFire#most specific class Probabilit…	[['{"canopus:molecularFormula": "C43H70O17", "canopus:adduct": "[M - H]-", "canopus:ClassyFire#most specific class": "Triterpene saponins", "canopus:ClassyFire#most specific class Probability": "0,982"}', '{"canopus:molecularFormula": "C42H68O15", "canopus:adduct": "[M + CO2 + H]+", "canopus:ClassyFire#most specific class": "Triterpene saponins", "canopus:ClassyFire#most specific class Probabilit…	8.6378	8.8427	857.454	857.452	857.456	259500	17830	5573	259500	12	1	0.09	10
3506		0	76	84	3506__mz469.18679__rt8.75	8.753	469.187	183000	12510		fraction 13			flavone or flavanone?first NL of geranyl unit..., B:methoxy-hydroxy, A: dihydroxy, dihydroxygeranyl			[['{"structurePerIdRank": 1, "formulaRank": 1, "ConfidenceScoreExact": "0,087", "ConfidenceScoreApproximate": "0,087", "CSI:FingerIDScore": "-185,663", "ZodiacScore": NaN, "SiriusScoreNormalized": "1,000", "SiriusScore": "46,183", "molecularFormula": "C24H26O6", "adduct": "[M + C2H4O2 - H]-", "precursorFormula": "C26H29O8-", "InChIkey2D": "NGSXEMSQQFFASR", "InChI": "InChI=1S/C24H26O6/c1-27-21-13-…	[['{"structurePerIdRank": 1, "formulaRank": 1, "ConfidenceScoreExact": "0,021", "ConfidenceScoreApproximate": "0,080", "CSI:FingerIDScore": "-218,414", "ZodiacScore": NaN, "SiriusScoreNormalized": "0,994", "SiriusScore": "69,498", "molecularFormula": "C24H26O6", "adduct": "[M + C2H4O2 - H]-", "precursorFormula": "C26H29O8-", "InChIkey2D": "FADATTZDPKINNI", "InChI": "InChI=1S/C24H26O6/c1-12(2)5-7-…	[['{"structurePerIdRank": 1, "formulaRank": 1, "ConfidenceScoreExact": "0,033", "ConfidenceScoreApproximate": "0,185", "CSI:FingerIDScore": "-281,957", "ZodiacScore": NaN, "SiriusScoreNormalized": "0,940", "SiriusScore": "48,723", "molecularFormula": "C24H26O6", "adduct": "[M + C2H4O2 - H]-", "precursorFormula": "C26H29O8-", "InChIkey2D": "PJZZEKPPHYYODO", "InChI": "InChI=1S/C24H26O6/c1-12(2)5-7-…		PF confirmed	prenylated	relevant	relevant	relevant	0	0							[['{"canopus:molecularFormula": "C24H26O6", "canopus:adduct": "[M + C2H4O2 - H]-", "canopus:ClassyFire#most specific class": "Chalcones and dihydrochalcones", "canopus:ClassyFire#most specific class Probability": "0,529"}']]	[['{"canopus:molecularFormula": "C24H26O6", "canopus:adduct": "[M + C2H4O2 - H]-", "canopus:ClassyFire#most specific class": "Hydroxycinnamic acids and derivatives", "canopus:ClassyFire#most specific class Probability": "0,679"}']]	[['{"canopus:molecularFormula": "C24H26O6", "canopus:adduct": "[M + C2H4O2 - H]-", "canopus:ClassyFire#most specific class": "O-methylated flavonoids", "canopus:ClassyFire#most specific class Probability": "0,625"}']]	8.6544	8.8671	469.187	469.186	469.187	183000	12510	5932	183000	36	1	0.234	26
3520		0	76	84	3520__mz455.17117__rt8.77	8.772	455.171	177500	12530		fraction 11			PF possible, fragmentation 1, missing the NL 86 and the ion at mz65			[['{"structurePerIdRank": 1, "formulaRank": 1, "ConfidenceScoreExact": "0,211", "ConfidenceScoreApproximate": "0,211", "CSI:FingerIDScore": "-187,143", "ZodiacScore": NaN, "SiriusScoreNormalized": "1,000", "SiriusScore": "47,599", "molecularFormula": "C24H26O6", "adduct": "[M - H + CHO2 + H]-", "precursorFormula": "C25H27O8-", "InChIkey2D": "QJBPGXBFRMQALJ", "InChI": "InChI=1S/C24H26O6/c1-13(2)6-…	[['{"structurePerIdRank": 1, "formulaRank": 1, "ConfidenceScoreExact": "0,311", "ConfidenceScoreApproximate": "0,311", "CSI:FingerIDScore": "-229,254", "ZodiacScore": NaN, "SiriusScoreNormalized": "1,000", "SiriusScore": "22,336", "molecularFormula": "C24H26O6", "adduct": "[M - H + CHO2 + H]-", "precursorFormula": "C25H27O8-", "InChIkey2D": "QCMXRXGQMHTJNH", "InChI": "InChI=1S/C24H26O6/c1-12(2)5-…	[['{"structurePerIdRank": 1, "formulaRank": 2, "ConfidenceScoreExact": "-Infinity", "ConfidenceScoreApproximate": "-Infinity", "CSI:FingerIDScore": "-293,616", "ZodiacScore": NaN, "SiriusScoreNormalized": "0,056", "SiriusScore": "26,865", "molecularFormula": "C25H21N4O2", "adduct": "[M + CHO2 + H]-", "precursorFormula": "C26H23N4O4-", "InChIkey2D": "ZEXTVZDRSLLABS", "InChI": "InChI=1S/C25H21N4O2/…		uncertain	prenylated	relevant	relevant	relevant	1	0					1		[['{"canopus:molecularFormula": "C24H25O6", "canopus:adduct": "[M + CHO2 + H]-", "canopus:ClassyFire#most specific class": "Coumaric acids and derivatives", "canopus:ClassyFire#most specific class Probability": "0,726"}', '{"canopus:molecularFormula": "C24H26O6", "canopus:adduct": "[M - H + CHO2 + H]-", "canopus:ClassyFire#most specific class": "4\'-hydroxyflavonoids", "canopus:ClassyFire#most sp…	[['{"canopus:molecularFormula": "C24H25O6", "canopus:adduct": "[M + CHO2 + H]-", "canopus:ClassyFire#most specific class": "3\'-hydroxyflavonoids", "canopus:ClassyFire#most specific class Probability": "0,790"}', '{"canopus:molecularFormula": "C24H26O6", "canopus:adduct": "[M - H + CHO2 + H]-", "canopus:ClassyFire#most specific class": "6-prenylated flavanones", "canopus:ClassyFire#most specific …	[['{"canopus:molecularFormula": "C24H25O6", "canopus:adduct": "[M + CHO2 + H]-", "canopus:ClassyFire#most specific class": "O-methylated flavonoids", "canopus:ClassyFire#most specific class Probability": "0,743"}', '{"canopus:molecularFormula": "C24H26O6", "canopus:adduct": "[M - H + CHO2 + H]-", "canopus:ClassyFire#most specific class": "4\'-hydroxyflavonoids", "canopus:ClassyFire#most specific …	8.6825	8.8645	455.171	455.171	455.171	177500	12530	7295	177500	18	1	0.045	5
3558		0			3558__mz399.14519__rt8.85	8.85483	399.145	527700	36780		fraction 3						[['{"structurePerIdRank": 1, "formulaRank": 1, "ConfidenceScoreExact": "0,064", "ConfidenceScoreApproximate": "0,064", "CSI:FingerIDScore": "-244,400", "ZodiacScore": NaN, "SiriusScoreNormalized": "1,000", "SiriusScore": "66,381", "molecularFormula": "C22H24O7", "adduct": "[M - H]-", "precursorFormula": "C22H23O7-", "InChIkey2D": "AYTYMCIIRBKYNI", "InChI": "InChI=1S/C22H24O7/c1-6-7-26-21-16(24-4)…	[['{"structurePerIdRank": 1, "formulaRank": 1, "ConfidenceScoreExact": "0,130", "ConfidenceScoreApproximate": "0,130", "CSI:FingerIDScore": "-265,168", "ZodiacScore": NaN, "SiriusScoreNormalized": "1,000", "SiriusScore": "83,780", "molecularFormula": "C22H24O7", "adduct": "[M - H]-", "precursorFormula": "C22H23O7-", "InChIkey2D": "MPUOEJUQPBUYGD", "InChI": "InChI=1S/C22H24O7/c1-11(2)5-6-13-15(23)…	[['{"structurePerIdRank": 1, "formulaRank": 1, "ConfidenceScoreExact": "0,028", "ConfidenceScoreApproximate": "0,050", "CSI:FingerIDScore": "-278,776", "ZodiacScore": NaN, "SiriusScoreNormalized": "1,000", "SiriusScore": "120,801", "molecularFormula": "C22H24O7", "adduct": "[M - H]-", "precursorFormula": "C22H23O7-", "InChIkey2D": "ONDWGDNAFRAXCN", "InChI": "InChI=1S/C22H24O7/c1-23-18-7-13(8-19(2…			prenylated	relevant	relevant	relevant	0	0							[['{"canopus:molecularFormula": "C22H24O7", "canopus:adduct": "[M - H]-", "canopus:ClassyFire#most specific class": "Chromones", "canopus:ClassyFire#most specific class Probability": "0,877"}']]	[['{"canopus:molecularFormula": "C22H24O7", "canopus:adduct": "[M - H]-", "canopus:ClassyFire#most specific class": "O-methylated isoflavonoids", "canopus:ClassyFire#most specific class Probability": "0,533"}']]	[['{"canopus:molecularFormula": "C22H24O7", "canopus:adduct": "[M - H]-", "canopus:ClassyFire#most specific class": "Chromones", "canopus:ClassyFire#most specific class Probability": "0,746"}']]	8.7693	8.9446	399.145	399.145	399.146	527700	36780	7719	527700	12	1	0.09	10
3559		0		300	3559__mz471.20227__rt8.86	8.85533	471.202	274400	18340		fraction 9			compound A			[['{"structurePerIdRank": 1, "formulaRank": 1, "ConfidenceScoreExact": "0,128", "ConfidenceScoreApproximate": "0,128", "CSI:FingerIDScore": "-282,164", "ZodiacScore": NaN, "SiriusScoreNormalized": "1,000", "SiriusScore": "71,394", "molecularFormula": "C26H32O8", "adduct": "[M - H]-", "precursorFormula": "C26H31O8-", "InChIkey2D": "WIZTTYONBFRXCA", "InChI": "InChI=1S/C26H32O8/c1-14(2)15(8-9-26(3,4…	[['{"structurePerIdRank": 1, "formulaRank": 1, "ConfidenceScoreExact": "0,103", "ConfidenceScoreApproximate": "0,199", "CSI:FingerIDScore": "-303,797", "ZodiacScore": NaN, "SiriusScoreNormalized": "1,000", "SiriusScore": "109,034", "molecularFormula": "C26H32O8", "adduct": "[M - H]-", "precursorFormula": "C26H31O8-", "InChIkey2D": "WIZTTYONBFRXCA", "InChI": "InChI=1S/C26H32O8/c1-14(2)15(8-9-26(3,…	[['{"structurePerIdRank": 1, "formulaRank": 1, "ConfidenceScoreExact": "0,225", "ConfidenceScoreApproximate": "0,362", "CSI:FingerIDScore": "-341,516", "ZodiacScore": NaN, "SiriusScoreNormalized": "0,937", "SiriusScore": "134,042", "molecularFormula": "C26H32O8", "adduct": "[M - H]-", "precursorFormula": "C26H31O8-", "InChIkey2D": "WIZTTYONBFRXCA", "InChI": "InChI=1S/C26H32O8/c1-14(2)15(8-9-26(3,…		PF confirmed, B:hydroxy-methoxy, dihydroxygeranyl, A:dihydroxy, flavanone	prenylated	relevant	relevant	relevant	1	0					1		[['{"canopus:molecularFormula": "C26H32O8", "canopus:adduct": "[M - H]-", "canopus:ClassyFire#most specific class": "Chromones", "canopus:ClassyFire#most specific class Probability": "0,736"}']]	[['{"canopus:molecularFormula": "C26H32O8", "canopus:adduct": "[M - H]-", "canopus:ClassyFire#most specific class": "6-prenylated flavanones", "canopus:ClassyFire#most specific class Probability": "0,535"}']]	[['{"canopus:molecularFormula": "C26H32O8", "canopus:adduct": "[M - H]-", "canopus:ClassyFire#most specific class": "1-benzopyrans", "canopus:ClassyFire#most specific class Probability": "0,598"}']]	8.7727	8.9439	471.202	471.201	471.203	274400	18340	6299	274400	18	1	0.135	15
3564		0		300	3564__mz453.15553__rt8.86	8.86033	453.156	200300	18360		fraction 11						[['{"structurePerIdRank": 1, "formulaRank": 1, "ConfidenceScoreExact": "0,621", "ConfidenceScoreApproximate": "0,621", "CSI:FingerIDScore": "-316,534", "ZodiacScore": NaN, "SiriusScoreNormalized": "1,000", "SiriusScore": "35,321", "molecularFormula": "C25H26O8", "adduct": "[M - H]-", "precursorFormula": "C25H25O8-", "InChIkey2D": "ABJOCPBDVGJFLG", "InChI": "InChI=1S/C25H26O8/c1-14(2)5-7-16-11-15(…	[['{"structurePerIdRank": 1, "formulaRank": 1, "ConfidenceScoreExact": "0,152", "ConfidenceScoreApproximate": "0,152", "CSI:FingerIDScore": "-263,771", "ZodiacScore": NaN, "SiriusScoreNormalized": "1,000", "SiriusScore": "22,523", "molecularFormula": "C25H26O8", "adduct": "[M - H]-", "precursorFormula": "C25H25O8-", "InChIkey2D": "ABJOCPBDVGJFLG", "InChI": "InChI=1S/C25H26O8/c1-14(2)5-7-16-11-15(…	[['{"structurePerIdRank": 1, "formulaRank": 1, "ConfidenceScoreExact": "0,071", "ConfidenceScoreApproximate": "0,071", "CSI:FingerIDScore": "-376,869", "ZodiacScore": NaN, "SiriusScoreNormalized": "0,968", "SiriusScore": "33,241", "molecularFormula": "C25H26O8", "adduct": "[M - H]-", "precursorFormula": "C25H25O8-", "InChIkey2D": "FARQMALPBGSNOJ", "InChI": "InChI=1S/C25H26O8/c1-13(2)5-4-6-14(3)7-…		uncertain	prenylated	relevant	relevant	relevant	0	0							[['{"canopus:molecularFormula": "C25H26O8", "canopus:adduct": "[M - H]-", "canopus:ClassyFire#most specific class": "3\'-hydroxyflavonoids", "canopus:ClassyFire#most specific class Probability": "0,532"}']]	[['{"canopus:molecularFormula": "C25H26O8", "canopus:adduct": "[M - H]-", "canopus:ClassyFire#most specific class": "4\'-hydroxyflavonoids", "canopus:ClassyFire#most specific class Probability": "0,635"}']]	[['{"canopus:molecularFormula": "C25H26O8", "canopus:adduct": "[M - H]-", "canopus:ClassyFire#most specific class": "4\'-hydroxyflavonoids", "canopus:ClassyFire#most specific class Probability": "0,823"}']]	8.7182	8.9715	453.156	453.155	453.156	200300	18360	7401	200300	18	1	0.135	15
3565		0		338	3565__mz361.09284__rt8.86	8.86317	361.093	225100	16490		fraction 13						[['{"structurePerIdRank": 1, "formulaRank": 1, "ConfidenceScoreExact": "0,021", "ConfidenceScoreApproximate": "0,021", "CSI:FingerIDScore": "-160,866", "ZodiacScore": NaN, "SiriusScoreNormalized": "0,993", "SiriusScore": "43,840", "molecularFormula": "C18H18O8", "adduct": "[M - H]-", "precursorFormula": "C18H17O8-", "InChIkey2D": "HZQVUZGLPICGQG", "InChI": "InChI=1S/C18H18O8/c1-7-5-10(19)15(21)16…	[['{"structurePerIdRank": 1, "formulaRank": 1, "ConfidenceScoreExact": "0,132", "ConfidenceScoreApproximate": "0,132", "CSI:FingerIDScore": "-169,366", "ZodiacScore": NaN, "SiriusScoreNormalized": "0,978", "SiriusScore": "69,039", "molecularFormula": "C18H18O8", "adduct": "[M - H]-", "precursorFormula": "C18H17O8-", "InChIkey2D": "LQBNUOMEOUZICV", "InChI": "InChI=1S/C18H18O8/c1-23-15-9-11(3-5-13(…	[['{"structurePerIdRank": 1, "formulaRank": 1, "ConfidenceScoreExact": "0,150", "ConfidenceScoreApproximate": "0,150", "CSI:FingerIDScore": "-170,170", "ZodiacScore": NaN, "SiriusScoreNormalized": "0,889", "SiriusScore": "74,322", "molecularFormula": "C18H18O8", "adduct": "[M - H]-", "precursorFormula": "C18H17O8-", "InChIkey2D": "LQBNUOMEOUZICV", "InChI": "InChI=1S/C18H18O8/c1-23-15-9-11(3-5-13(…		not PF	NA	relevant	relevant	NA	0	0							[['{"canopus:molecularFormula": "C18H18O8", "canopus:adduct": "[M - H]-", "canopus:ClassyFire#most specific class": "Methoxyphenols", "canopus:ClassyFire#most specific class Probability": "0,795"}']]	[['{"canopus:molecularFormula": "C18H18O8", "canopus:adduct": "[M - H]-", "canopus:ClassyFire#most specific class": "Depsides and depsidones", "canopus:ClassyFire#most specific class Probability": "0,648"}']]	[['{"canopus:molecularFormula": "C18H18O8", "canopus:adduct": "[M - H]-", "canopus:ClassyFire#most specific class": "Alkyl-phenylketones", "canopus:ClassyFire#most specific class Probability": "0,809"}']]	8.7697	8.9897	361.093	361.092	361.093	225100	16490	5589	225100	12	1	0.09	10
3586		0			3586__mz417.11941__rt8.91	8.90533	417.119	321000	27320		fraction 13			could be prenylated			[['{"structurePerIdRank": 1, "formulaRank": 1, "ConfidenceScoreExact": "0,012", "ConfidenceScoreApproximate": "0,045", "CSI:FingerIDScore": "-243,674", "ZodiacScore": NaN, "SiriusScoreNormalized": "1,000", "SiriusScore": "117,009", "molecularFormula": "C21H22O9", "adduct": "[M - H]-", "precursorFormula": "C21H21O9-", "InChIkey2D": "FBAFEXJDBWVSTQ", "InChI": "InChI=1S/C21H22O9/c1-24-13-7-10(8-14(2…	[['{"structurePerIdRank": 1, "formulaRank": 1, "ConfidenceScoreExact": "0,251", "ConfidenceScoreApproximate": "0,251", "CSI:FingerIDScore": "-269,453", "ZodiacScore": NaN, "SiriusScoreNormalized": "0,998", "SiriusScore": "142,806", "molecularFormula": "C21H22O9", "adduct": "[M - H]-", "precursorFormula": "C21H21O9-", "InChIkey2D": "LUCQSVLCPJUJRN", "InChI": "InChI=1S/C21H22O9/c1-9-18(25)19(26)20(…	[['{"structurePerIdRank": 1, "formulaRank": 1, "ConfidenceScoreExact": "0,038", "ConfidenceScoreApproximate": "0,118", "CSI:FingerIDScore": "-280,859", "ZodiacScore": NaN, "SiriusScoreNormalized": "0,960", "SiriusScore": "131,741", "molecularFormula": "C21H22O9", "adduct": "[M - H]-", "precursorFormula": "C21H21O9-", "InChIkey2D": "QGDNIOFJAUCAMW", "InChI": "InChI=1S/C21H22O9/c1-24-10-7-11(22)15-…		uncertain	NA	relevant	relevant	NA	0	0							[['{"canopus:molecularFormula": "C21H22O9", "canopus:adduct": "[M - H]-", "canopus:ClassyFire#most specific class": "Anisoles", "canopus:ClassyFire#most specific class Probability": "0,992"}']]	[['{"canopus:molecularFormula": "C21H22O9", "canopus:adduct": "[M - H]-", "canopus:ClassyFire#most specific class": "Chromones", "canopus:ClassyFire#most specific class Probability": "0,909"}']]	[['{"canopus:molecularFormula": "C21H22O9", "canopus:adduct": "[M - H]-", "canopus:ClassyFire#most specific class": "Rotenones", "canopus:ClassyFire#most specific class Probability": "0,792"}']]	8.789	9.0585	417.119	417.119	417.12	321000	27320	3543	321000	12	1	0.09	10
3587		0		338	3587__mz471.16602__rt8.91	8.9055	471.166	919800	98560		fraction 11						[['{"structurePerIdRank": 1, "formulaRank": 1, "ConfidenceScoreExact": "0,174", "ConfidenceScoreApproximate": "0,174", "CSI:FingerIDScore": "-380,399", "ZodiacScore": NaN, "SiriusScoreNormalized": "1,000", "SiriusScore": "154,210", "molecularFormula": "C25H28O9", "adduct": "[M - H]-", "precursorFormula": "C25H27O9-", "InChIkey2D": "GNIIWHFULAGMSB", "InChI": "InChI=1S/C25H28O9/c1-10(2)5-12-18(11(3…	[['{"structurePerIdRank": 1, "formulaRank": 1, "ConfidenceScoreExact": "0,118", "ConfidenceScoreApproximate": "0,118", "CSI:FingerIDScore": "-348,681", "ZodiacScore": NaN, "SiriusScoreNormalized": "1,000", "SiriusScore": "145,962", "molecularFormula": "C25H28O9", "adduct": "[M - H]-", "precursorFormula": "C25H27O9-", "InChIkey2D": "GNIIWHFULAGMSB", "InChI": "InChI=1S/C25H28O9/c1-10(2)5-12-18(11(3…	[['{"structurePerIdRank": 1, "formulaRank": 1, "ConfidenceScoreExact": "0,121", "ConfidenceScoreApproximate": "0,121", "CSI:FingerIDScore": "-445,136", "ZodiacScore": NaN, "SiriusScoreNormalized": "0,956", "SiriusScore": "122,476", "molecularFormula": "C25H28O9", "adduct": "[M - H]-", "precursorFormula": "C25H27O9-", "InChIkey2D": "VQHLYJZYAYLJBS", "InChI": "InChI=1S/C25H28O9/c1-27-14-8-17(26)25(…		uncertain	prenylated	relevant	relevant	relevant	1	0				1			[['{"canopus:molecularFormula": "C25H28O9", "canopus:adduct": "[M - H]-", "canopus:ClassyFire#most specific class": "6-prenylated flavanones", "canopus:ClassyFire#most specific class Probability": "0,659"}']]	[['{"canopus:molecularFormula": "C25H28O9", "canopus:adduct": "[M - H]-", "canopus:ClassyFire#most specific class": "7-O-methylated flavonoids", "canopus:ClassyFire#most specific class Probability": "0,744"}']]	[['{"canopus:molecularFormula": "C25H28O9", "canopus:adduct": "[M - H]-", "canopus:ClassyFire#most specific class": "Alkyl-phenylketones", "canopus:ClassyFire#most specific class Probability": "0,526"}']]	8.7161	9.3322	471.166	471.165	471.167	919800	98560	6430	919800	24	1	0.153	17
3594		0		175	3594__mz207.06641__rt8.91	8.91483	207.066	2344000	207900		fraction 9					Ethyl_caffeate (0.952)	[['{"structurePerIdRank": 1, "formulaRank": 1, "ConfidenceScoreExact": "0,024", "ConfidenceScoreApproximate": "0,024", "CSI:FingerIDScore": "-104,212", "ZodiacScore": NaN, "SiriusScoreNormalized": "1,000", "SiriusScore": "86,906", "molecularFormula": "C10H9O2", "adduct": "[M + CHO2 + H]-", "precursorFormula": "C11H11O4-", "InChIkey2D": "KEIVAAZKJJVHEF", "InChI": "InChI=1S/C10H9O2/c1-12-10(11)8-7-…	[['{"structurePerIdRank": 1, "formulaRank": 1, "ConfidenceScoreExact": "0,036", "ConfidenceScoreApproximate": "0,036", "CSI:FingerIDScore": "-86,848", "ZodiacScore": NaN, "SiriusScoreNormalized": "1,000", "SiriusScore": "80,450", "molecularFormula": "C10H9O2", "adduct": "[M + CHO2 + H]-", "precursorFormula": "C11H11O4-", "InChIkey2D": "KEIVAAZKJJVHEF", "InChI": "InChI=1S/C10H9O2/c1-12-10(11)8-7-9…	[['{"structurePerIdRank": 1, "formulaRank": 1, "ConfidenceScoreExact": "0,081", "ConfidenceScoreApproximate": "0,081", "CSI:FingerIDScore": "-71,369", "ZodiacScore": NaN, "SiriusScoreNormalized": "1,000", "SiriusScore": "86,589", "molecularFormula": "C10H9O2", "adduct": "[M + CHO2 + H]-", "precursorFormula": "C11H11O4-", "InChIkey2D": "KEIVAAZKJJVHEF", "InChI": "InChI=1S/C10H9O2/c1-12-10(11)8-7-9…		not PF	NA	NA	NA	NA	0	0							[['{"canopus:molecularFormula": "C10H9O2", "canopus:adduct": "[M + CHO2 + H]-", "canopus:ClassyFire#most specific class": "Cinnamic acid esters", "canopus:ClassyFire#most specific class Probability": "0,698"}', '{"canopus:molecularFormula": "C11H12O4", "canopus:adduct": "[M - H]-", "canopus:ClassyFire#most specific class": "Coumaric acids and derivatives", "canopus:ClassyFire#most specific class …	[['{"canopus:molecularFormula": "C10H9O2", "canopus:adduct": "[M + CHO2 + H]-", "canopus:ClassyFire#most specific class": "Cinnamic acids and derivatives", "canopus:ClassyFire#most specific class Probability": "0,592"}', '{"canopus:molecularFormula": "C11H12O4", "canopus:adduct": "[M - H]-", "canopus:ClassyFire#most specific class": "Coumaric acids and derivatives", "canopus:ClassyFire#most speci…	[['{"canopus:molecularFormula": "C10H9O2", "canopus:adduct": "[M + CHO2 + H]-", "canopus:ClassyFire#most specific class": "Styrenes", "canopus:ClassyFire#most specific class Probability": "0,642"}', '{"canopus:molecularFormula": "C11H12O4", "canopus:adduct": "[M - H]-", "canopus:ClassyFire#most specific class": "Coumaric acids and derivatives", "canopus:ClassyFire#most specific class Probability"…	8.7906	9.2275	207.066	207.066	207.067	2344000	207900	1635	2344000	48	1	0.387	43
3605		0		175	3605__mz375.10863__rt8.93	8.9275	375.109	579900	40830		fraction 11						[['{"structurePerIdRank": 1, "formulaRank": 1, "ConfidenceScoreExact": "0,257", "ConfidenceScoreApproximate": "0,257", "CSI:FingerIDScore": "-178,548", "ZodiacScore": NaN, "SiriusScoreNormalized": "1,000", "SiriusScore": "97,763", "molecularFormula": "C19H20O8", "adduct": "[M - H]-", "precursorFormula": "C19H19O8-", "InChIkey2D": "YJYWFEGOUNSQBC", "InChI": "InChI=1S/C19H20O8/c1-23-10-7-11(20)15-1…	[['{"structurePerIdRank": 1, "formulaRank": 1, "ConfidenceScoreExact": "0,235", "ConfidenceScoreApproximate": "0,235", "CSI:FingerIDScore": "-200,884", "ZodiacScore": NaN, "SiriusScoreNormalized": "1,000", "SiriusScore": "145,075", "molecularFormula": "C19H20O8", "adduct": "[M - H]-", "precursorFormula": "C19H19O8-", "InChIkey2D": "YJYWFEGOUNSQBC", "InChI": "InChI=1S/C19H20O8/c1-23-10-7-11(20)15-…	[['{"structurePerIdRank": 1, "formulaRank": 1, "ConfidenceScoreExact": "0,104", "ConfidenceScoreApproximate": "0,104", "CSI:FingerIDScore": "-227,692", "ZodiacScore": NaN, "SiriusScoreNormalized": "0,994", "SiriusScore": "138,653", "molecularFormula": "C19H20O8", "adduct": "[M - H]-", "precursorFormula": "C19H19O8-", "InChIkey2D": "ABIJRPKPVBZTCW", "InChI": "InChI=1S/C19H20O8/c1-23-14-6-9(5-11(21…		not prenylated, but flavonoid	prenylated	relevant	relevant	relevant	0	0							[['{"canopus:molecularFormula": "C19H20O8", "canopus:adduct": "[M - H]-", "canopus:ClassyFire#most specific class": "Hydroxyflavonoids", "canopus:ClassyFire#most specific class Probability": "0,608"}']]	[['{"canopus:molecularFormula": "C19H20O8", "canopus:adduct": "[M - H]-", "canopus:ClassyFire#most specific class": "Catechins", "canopus:ClassyFire#most specific class Probability": "0,704"}']]	[['{"canopus:molecularFormula": "C19H20O8", "canopus:adduct": "[M - H]-", "canopus:ClassyFire#most specific class": "Alkyl-phenylketones", "canopus:ClassyFire#most specific class Probability": "0,526"}']]	8.8258	9.0482	375.109	375.108	375.109	579900	40830	163	579900	18	1	0.126	14
3613		0			3613__mz711.3961__rt8.96	8.957	711.396	107900	10810		fraction 13					NCGC00380479-01 (0.922)	[['{"structurePerIdRank": 1, "formulaRank": 2, "ConfidenceScoreExact": "0,037", "ConfidenceScoreApproximate": "0,037", "CSI:FingerIDScore": "-765,478", "ZodiacScore": NaN, "SiriusScoreNormalized": "0,251", "SiriusScore": "21,793", "molecularFormula": "C34H52N10O7", "adduct": "[M - H]-", "precursorFormula": "C34H51N10O7-", "InChIkey2D": "OGOJKJUMDHATIF", "InChI": "InChI=1S/C34H52N10O7/c35-10-1-3-2…	[['{"structurePerIdRank": 1, "formulaRank": 1, "ConfidenceScoreExact": "0,590", "ConfidenceScoreApproximate": "0,590", "CSI:FingerIDScore": "-320,058", "ZodiacScore": NaN, "SiriusScoreNormalized": "0,992", "SiriusScore": "30,527", "molecularFormula": "C37H60O13", "adduct": "[M - H]-", "precursorFormula": "C37H59O13-", "InChIkey2D": "BWLVGZLLCDCFHV", "InChI": "InChI=1S/C37H60O13/c1-17-9-10-37(32(4…	[['{"structurePerIdRank": 1, "formulaRank": 1, "ConfidenceScoreExact": "0,804", "ConfidenceScoreApproximate": "0,804", "CSI:FingerIDScore": "-313,680", "ZodiacScore": NaN, "SiriusScoreNormalized": "0,993", "SiriusScore": "37,837", "molecularFormula": "C37H60O13", "adduct": "[M - H]-", "precursorFormula": "C37H59O13-", "InChIkey2D": "BWLVGZLLCDCFHV", "InChI": "InChI=1S/C37H60O13/c1-17-9-10-37(32(4…		not PF	NA	relevant	NA	NA	0	0							[nan]	[['{"canopus:molecularFormula": "C37H60O13", "canopus:adduct": "[M - H]-", "canopus:ClassyFire#most specific class": "Triterpene saponins", "canopus:ClassyFire#most specific class Probability": "0,638"}', '{"canopus:molecularFormula": "C36H57O11", "canopus:adduct": "[M + CHO2 + H]-", "canopus:ClassyFire#most specific class": "Triterpene saponins", "canopus:ClassyFire#most specific class Probabili…	[['{"canopus:molecularFormula": "C37H60O13", "canopus:adduct": "[M - H]-", "canopus:ClassyFire#most specific class": "Triterpenoids", "canopus:ClassyFire#most specific class Probability": "0,995"}', '{"canopus:molecularFormula": "C36H57O11", "canopus:adduct": "[M + CHO2 + H]-", "canopus:ClassyFire#most specific class": "Triterpene saponins", "canopus:ClassyFire#most specific class Probability": "…	8.8984	9.1464	711.396	711.395	711.397	107900	10810	7740	107900	6	1	0.045	5
3642		0		16	3642__mz469.18684__rt9	8.99883	469.187	202000	23120		fraction 13			flavone or flavanone?first NL of geranyl unit..., B:methoxy-hydroxy, A: dihydroxy, dihydroxygeranyl			[['{"structurePerIdRank": 1, "formulaRank": 1, "ConfidenceScoreExact": "0,007", "ConfidenceScoreApproximate": "0,029", "CSI:FingerIDScore": "-351,098", "ZodiacScore": NaN, "SiriusScoreNormalized": "1,000", "SiriusScore": "45,507", "molecularFormula": "C26H30O8", "adduct": "[M - H]-", "precursorFormula": "C26H29O8-", "InChIkey2D": "BYAZINICHUCWIL", "InChI": "InChI=1S/C26H30O8/c1-11(2)19(28)18-22(3…	[['{"structurePerIdRank": 1, "formulaRank": 1, "ConfidenceScoreExact": "0,058", "ConfidenceScoreApproximate": "0,131", "CSI:FingerIDScore": "-342,538", "ZodiacScore": NaN, "SiriusScoreNormalized": "0,997", "SiriusScore": "60,420", "molecularFormula": "C26H30O8", "adduct": "[M - H]-", "precursorFormula": "C26H29O8-", "InChIkey2D": "IMLYVWIWEAZRNK", "InChI": "InChI=1S/C26H30O8/c1-13(2)17(27)9-6-14(…	[['{"structurePerIdRank": 1, "formulaRank": 1, "ConfidenceScoreExact": "0,203", "ConfidenceScoreApproximate": "0,203", "CSI:FingerIDScore": "-416,149", "ZodiacScore": NaN, "SiriusScoreNormalized": "0,974", "SiriusScore": "42,558", "molecularFormula": "C26H30O8", "adduct": "[M - H]-", "precursorFormula": "C26H29O8-", "InChIkey2D": "ITQKSOPQPIVSPB", "InChI": "InChI=1S/C26H30O8/c1-25(2)11-9-13-15(17…		PF confirmed	NA	relevant	relevant	NA	0	0							[['{"canopus:molecularFormula": "C26H30O8", "canopus:adduct": "[M - H]-", "canopus:ClassyFire#most specific class": "Methoxyphenols", "canopus:ClassyFire#most specific class Probability": "0,569"}']]	[['{"canopus:molecularFormula": "C26H30O8", "canopus:adduct": "[M - H]-", "canopus:ClassyFire#most specific class": "Hydroxycinnamic acids and derivatives", "canopus:ClassyFire#most specific class Probability": "0,865"}']]	[['{"canopus:molecularFormula": "C26H30O8", "canopus:adduct": "[M - H]-", "canopus:ClassyFire#most specific class": "Chromones", "canopus:ClassyFire#most specific class Probability": "0,647"}']]	8.9079	9.1545	469.187	469.186	469.188	202000	23120	2820	202000	36	1	0.297	33
3652		0		16	3652__mz501.17679__rt9.02	9.01983	501.177	263100	26230		fraction 13			could be prenylated			[['{"structurePerIdRank": 1, "formulaRank": 1, "ConfidenceScoreExact": "0,187", "ConfidenceScoreApproximate": "0,187", "CSI:FingerIDScore": "-283,822", "ZodiacScore": NaN, "SiriusScoreNormalized": "1,000", "SiriusScore": "56,706", "molecularFormula": "C26H30O10", "adduct": "[M - H]-", "precursorFormula": "C26H29O10-", "InChIkey2D": "CVKBCUSNCVHWLY", "InChI": "InChI=1S/C26H30O10/c1-13(27)33-10-17-…	[['{"structurePerIdRank": 1, "formulaRank": 1, "ConfidenceScoreExact": "0,098", "ConfidenceScoreApproximate": "0,098", "CSI:FingerIDScore": "-304,888", "ZodiacScore": NaN, "SiriusScoreNormalized": "1,000", "SiriusScore": "111,533", "molecularFormula": "C26H30O10", "adduct": "[M - H]-", "precursorFormula": "C26H29O10-", "InChIkey2D": "HJOUMHWYCBPLSE", "InChI": "InChI=1S/C26H30O10/c1-27-15-9-18(29-…	[['{"structurePerIdRank": 1, "formulaRank": 1, "ConfidenceScoreExact": "0,063", "ConfidenceScoreApproximate": "0,063", "CSI:FingerIDScore": "-333,400", "ZodiacScore": NaN, "SiriusScoreNormalized": "0,976", "SiriusScore": "190,069", "molecularFormula": "C26H30O10", "adduct": "[M - H]-", "precursorFormula": "C26H29O10-", "InChIkey2D": "HJOUMHWYCBPLSE", "InChI": "InChI=1S/C26H30O10/c1-27-15-9-18(29-…		uncertain	prenylated	relevant	relevant	relevant	0	0							[['{"canopus:molecularFormula": "C26H30O10", "canopus:adduct": "[M - H]-", "canopus:ClassyFire#most specific class": "Phthalides", "canopus:ClassyFire#most specific class Probability": "0,978"}']]	[['{"canopus:molecularFormula": "C26H30O10", "canopus:adduct": "[M - H]-", "canopus:ClassyFire#most specific class": "1-benzopyrans", "canopus:ClassyFire#most specific class Probability": "0,691"}']]	[['{"canopus:molecularFormula": "C26H30O10", "canopus:adduct": "[M - H]-", "canopus:ClassyFire#most specific class": "Catechins", "canopus:ClassyFire#most specific class Probability": "0,549"}']]	8.8187	9.1143	501.177	501.176	501.178	263100	26230	10520	263100	6	1	0.054	6
3655		0			3655__mz399.14523__rt9.02	9.02233	399.145	425900	29950		fraction 3						[['{"structurePerIdRank": 1, "formulaRank": 1, "ConfidenceScoreExact": "0,036", "ConfidenceScoreApproximate": "0,036", "CSI:FingerIDScore": "-231,184", "ZodiacScore": NaN, "SiriusScoreNormalized": "1,000", "SiriusScore": "51,218", "molecularFormula": "C22H24O7", "adduct": "[M - H]-", "precursorFormula": "C22H23O7-", "InChIkey2D": "AYTYMCIIRBKYNI", "InChI": "InChI=1S/C22H24O7/c1-6-7-26-21-16(24-4)…	[['{"structurePerIdRank": 1, "formulaRank": 1, "ConfidenceScoreExact": "0,346", "ConfidenceScoreApproximate": "0,346", "CSI:FingerIDScore": "-229,325", "ZodiacScore": NaN, "SiriusScoreNormalized": "1,000", "SiriusScore": "90,217", "molecularFormula": "C22H24O7", "adduct": "[M - H]-", "precursorFormula": "C22H23O7-", "InChIkey2D": "MPUOEJUQPBUYGD", "InChI": "InChI=1S/C22H24O7/c1-11(2)5-6-13-15(23)…	[['{"structurePerIdRank": 1, "formulaRank": 1, "ConfidenceScoreExact": "0,113", "ConfidenceScoreApproximate": "0,113", "CSI:FingerIDScore": "-259,957", "ZodiacScore": NaN, "SiriusScoreNormalized": "1,000", "SiriusScore": "119,684", "molecularFormula": "C22H24O7", "adduct": "[M - H]-", "precursorFormula": "C22H23O7-", "InChIkey2D": "MPUOEJUQPBUYGD", "InChI": "InChI=1S/C22H24O7/c1-11(2)5-6-13-15(23…		uncertain	prenylated	relevant	relevant	relevant	0	0							[['{"canopus:molecularFormula": "C22H24O7", "canopus:adduct": "[M - H]-", "canopus:ClassyFire#most specific class": "Lignan lactones", "canopus:ClassyFire#most specific class Probability": "0,522"}']]	[['{"canopus:molecularFormula": "C22H24O7", "canopus:adduct": "[M - H]-", "canopus:ClassyFire#most specific class": "2\'-O-methylated isoflavonoids", "canopus:ClassyFire#most specific class Probability": "0,554"}']]	[['{"canopus:molecularFormula": "C22H24O7", "canopus:adduct": "[M - H]-", "canopus:ClassyFire#most specific class": "1-benzopyrans", "canopus:ClassyFire#most specific class Probability": "0,615"}']]	8.9349	9.1209	399.145	399.145	399.146	425900	29950	5150	425900	12	1	0.09	10
3665		0		16	3665__mz453.15548__rt9.03	9.03483	453.155	205400	15880		fraction 11						[['{"structurePerIdRank": 1, "formulaRank": 1, "ConfidenceScoreExact": "0,682", "ConfidenceScoreApproximate": "0,682", "CSI:FingerIDScore": "-231,540", "ZodiacScore": NaN, "SiriusScoreNormalized": "1,000", "SiriusScore": "39,249", "molecularFormula": "C25H26O8", "adduct": "[M - H]-", "precursorFormula": "C25H25O8-", "InChIkey2D": "ABJOCPBDVGJFLG", "InChI": "InChI=1S/C25H26O8/c1-14(2)5-7-16-11-15(…	[['{"structurePerIdRank": 1, "formulaRank": 1, "ConfidenceScoreExact": "0,224", "ConfidenceScoreApproximate": "0,224", "CSI:FingerIDScore": "-308,395", "ZodiacScore": NaN, "SiriusScoreNormalized": "0,999", "SiriusScore": "27,631", "molecularFormula": "C25H26O8", "adduct": "[M - H]-", "precursorFormula": "C25H25O8-", "InChIkey2D": "ABJOCPBDVGJFLG", "InChI": "InChI=1S/C25H26O8/c1-14(2)5-7-16-11-15(…	[['{"structurePerIdRank": 1, "formulaRank": 1, "ConfidenceScoreExact": "0,066", "ConfidenceScoreApproximate": "0,066", "CSI:FingerIDScore": "-341,918", "ZodiacScore": NaN, "SiriusScoreNormalized": "0,957", "SiriusScore": "40,657", "molecularFormula": "C25H26O8", "adduct": "[M - H]-", "precursorFormula": "C25H25O8-", "InChIkey2D": "YGNQCPMMANWUQE", "InChI": "InChI=1S/C25H26O8/c1-4-31-23(30)25(20(2…		uncertain	prenylated	relevant	relevant	relevant	0	0							[['{"canopus:molecularFormula": "C25H26O8", "canopus:adduct": "[M - H]-", "canopus:ClassyFire#most specific class": "Coumaric acids and derivatives", "canopus:ClassyFire#most specific class Probability": "0,643"}']]	[['{"canopus:molecularFormula": "C25H26O8", "canopus:adduct": "[M - H]-", "canopus:ClassyFire#most specific class": "3\'-hydroxyflavonoids", "canopus:ClassyFire#most specific class Probability": "0,763"}']]	[['{"canopus:molecularFormula": "C25H26O8", "canopus:adduct": "[M - H]-", "canopus:ClassyFire#most specific class": "4\'-hydroxyflavonoids", "canopus:ClassyFire#most specific class Probability": "0,695"}']]	8.9227	9.2272	453.155	453.155	453.156	205400	15880	7533	205400	18	1	0.135	15
3679		0		16	3679__mz469.1869__rt9.05	9.0505	469.187	176500	22240		fraction 13						[['{"structurePerIdRank": 1, "formulaRank": 1, "ConfidenceScoreExact": "0,048", "ConfidenceScoreApproximate": "0,048", "CSI:FingerIDScore": "-373,024", "ZodiacScore": NaN, "SiriusScoreNormalized": "1,000", "SiriusScore": "39,994", "molecularFormula": "C26H30O8", "adduct": "[M - H]-", "precursorFormula": "C26H29O8-", "InChIkey2D": "KVTYWHGIZSCFLG", "InChI": "InChI=1S/C26H30O8/c1-3-5-7-9-16(27)11-1…	[['{"structurePerIdRank": 1, "formulaRank": 1, "ConfidenceScoreExact": "0,158", "ConfidenceScoreApproximate": "0,172", "CSI:FingerIDScore": "-257,290", "ZodiacScore": NaN, "SiriusScoreNormalized": "1,000", "SiriusScore": "50,808", "molecularFormula": "C26H30O8", "adduct": "[M - H]-", "precursorFormula": "C26H29O8-", "InChIkey2D": "LVSKSDAXVMANGO", "InChI": "InChI=1S/C26H30O8/c1-13(2)17(27)8-6-14(…	[['{"structurePerIdRank": 1, "formulaRank": 1, "ConfidenceScoreExact": "0,061", "ConfidenceScoreApproximate": "0,061", "CSI:FingerIDScore": "-410,034", "ZodiacScore": NaN, "SiriusScoreNormalized": "0,528", "SiriusScore": "52,115", "molecularFormula": "C26H30O8", "adduct": "[M - H]-", "precursorFormula": "C26H29O8-", "InChIkey2D": "BRRNOCJIAXDCCX", "InChI": "InChI=1S/C26H30O8/c1-3-5-7-9-17-12-15-1…			NA	relevant	relevant	NA	0	0							[['{"canopus:molecularFormula": "C26H30O8", "canopus:adduct": "[M - H]-", "canopus:ClassyFire#most specific class": "Methoxyphenols", "canopus:ClassyFire#most specific class Probability": "0,631"}']]	[['{"canopus:molecularFormula": "C26H30O8", "canopus:adduct": "[M - H]-", "canopus:ClassyFire#most specific class": "Hydroxycinnamic acids and derivatives", "canopus:ClassyFire#most specific class Probability": "0,616"}']]	[['{"canopus:molecularFormula": "C26H30O8", "canopus:adduct": "[M - H]-", "canopus:ClassyFire#most specific class": "Methoxyphenols", "canopus:ClassyFire#most specific class Probability": "0,529"}']]	8.8989	9.1464	469.187	469.186	469.187	176500	22240	10080	176500	6	1	0.009	1
3691		0			3691__mz331.08251__rt9.07	9.07133	331.083	295600	22820		fraction 7						[['{"structurePerIdRank": 1, "formulaRank": 1, "ConfidenceScoreExact": "0,096", "ConfidenceScoreApproximate": "0,212", "CSI:FingerIDScore": "-140,397", "ZodiacScore": NaN, "SiriusScoreNormalized": "1,000", "SiriusScore": "74,223", "molecularFormula": "C17H16O7", "adduct": "[M - H]-", "precursorFormula": "C17H15O7-", "InChIkey2D": "FAKIGXKXGPZHOO", "InChI": "InChI=1S/C17H16O7/c1-22-12-5-8(3-4-10(1…	[['{"structurePerIdRank": 1, "formulaRank": 1, "ConfidenceScoreExact": "0,220", "ConfidenceScoreApproximate": "0,465", "CSI:FingerIDScore": "-85,932", "ZodiacScore": NaN, "SiriusScoreNormalized": "1,000", "SiriusScore": "109,855", "molecularFormula": "C17H16O7", "adduct": "[M - H]-", "precursorFormula": "C17H15O7-", "InChIkey2D": "FAKIGXKXGPZHOO", "InChI": "InChI=1S/C17H16O7/c1-22-12-5-8(3-4-10(1…	[['{"structurePerIdRank": 1, "formulaRank": 1, "ConfidenceScoreExact": "0,186", "ConfidenceScoreApproximate": "0,355", "CSI:FingerIDScore": "-109,000", "ZodiacScore": NaN, "SiriusScoreNormalized": "0,997", "SiriusScore": "107,880", "molecularFormula": "C17H16O7", "adduct": "[M - H]-", "precursorFormula": "C17H15O7-", "InChIkey2D": "FAKIGXKXGPZHOO", "InChI": "InChI=1S/C17H16O7/c1-22-12-5-8(3-4-10(…		not prenylated, but flavonoid	NA	relevant	NA	NA	0	0							[['{"canopus:molecularFormula": "C17H16O7", "canopus:adduct": "[M - H]-", "canopus:ClassyFire#most specific class": "3\'-O-methylated flavonoids", "canopus:ClassyFire#most specific class Probability": "0,677"}']]	[['{"canopus:molecularFormula": "C17H16O7", "canopus:adduct": "[M - H]-", "canopus:ClassyFire#most specific class": "O-methylated flavonoids", "canopus:ClassyFire#most specific class Probability": "0,614"}']]	[['{"canopus:molecularFormula": "C17H16O7", "canopus:adduct": "[M - H]-", "canopus:ClassyFire#most specific class": "Flavanonols", "canopus:ClassyFire#most specific class Probability": "0,792"}']]	8.9818	9.1737	331.083	331.082	331.083	295600	22820	6107	295600	12	1	0.126	14
3692		0			3692__mz501.17691__rt9.08	9.07817	501.177	121100	17490		fraction 6						[['{"structurePerIdRank": 1, "formulaRank": 1, "ConfidenceScoreExact": "0,026", "ConfidenceScoreApproximate": "0,026", "CSI:FingerIDScore": "-386,767", "ZodiacScore": NaN, "SiriusScoreNormalized": "1,000", "SiriusScore": "40,435", "molecularFormula": "C26H30O10", "adduct": "[M - H]-", "precursorFormula": "C26H29O10-", "InChIkey2D": "HJOUMHWYCBPLSE", "InChI": "InChI=1S/C26H30O10/c1-27-15-9-18(29-3…	[['{"structurePerIdRank": 1, "formulaRank": 1, "ConfidenceScoreExact": "0,532", "ConfidenceScoreApproximate": "0,532", "CSI:FingerIDScore": "-283,147", "ZodiacScore": NaN, "SiriusScoreNormalized": "1,000", "SiriusScore": "76,587", "molecularFormula": "C26H30O10", "adduct": "[M - H]-", "precursorFormula": "C26H29O10-", "InChIkey2D": "BMYUIXRQCPBGKG", "InChI": "InChI=1S/C26H30O10/c1-12(2)3-8-15-19(…	[['{"structurePerIdRank": 1, "formulaRank": 1, "ConfidenceScoreExact": "0,224", "ConfidenceScoreApproximate": "0,224", "CSI:FingerIDScore": "-303,370", "ZodiacScore": NaN, "SiriusScoreNormalized": "1,000", "SiriusScore": "106,489", "molecularFormula": "C26H30O10", "adduct": "[M - H]-", "precursorFormula": "C26H29O10-", "InChIkey2D": "BMYUIXRQCPBGKG", "InChI": "InChI=1S/C26H30O10/c1-12(2)3-8-15-19…		uncertain	prenylated	relevant	relevant	relevant	0	0							[['{"canopus:molecularFormula": "C26H30O10", "canopus:adduct": "[M - H]-", "canopus:ClassyFire#most specific class": "Methoxybenzoic acids and derivatives", "canopus:ClassyFire#most specific class Probability": "0,510"}']]	[['{"canopus:molecularFormula": "C26H30O10", "canopus:adduct": "[M - H]-", "canopus:ClassyFire#most specific class": "O-methylated flavonoids", "canopus:ClassyFire#most specific class Probability": "0,531"}']]	[['{"canopus:molecularFormula": "C26H30O10", "canopus:adduct": "[M - H]-", "canopus:ClassyFire#most specific class": "Catechins", "canopus:ClassyFire#most specific class Probability": "0,573"}']]	8.9161	9.1873	501.177	501.176	501.178	121100	17490	6031	121100	23	1	0.09	10
3708		0			3708__mz439.17625__rt9.11	9.1055	439.176	108500	9455		fraction 13						[['{"structurePerIdRank": 1, "formulaRank": 1, "ConfidenceScoreExact": "0,018", "ConfidenceScoreApproximate": "0,050", "CSI:FingerIDScore": "-241,938", "ZodiacScore": NaN, "SiriusScoreNormalized": "1,000", "SiriusScore": "26,370", "molecularFormula": "C25H28O7", "adduct": "[M - H]-", "precursorFormula": "C25H27O7-", "InChIkey2D": "BUPCGIYSKREVMZ", "InChI": "InChI=1S/C25H28O7/c1-13(2)5-4-6-14(3)7-…	[['{"structurePerIdRank": 1, "formulaRank": 1, "ConfidenceScoreExact": "0,120", "ConfidenceScoreApproximate": "0,203", "CSI:FingerIDScore": "-145,338", "ZodiacScore": NaN, "SiriusScoreNormalized": "1,000", "SiriusScore": "44,810", "molecularFormula": "C25H28O7", "adduct": "[M - H]-", "precursorFormula": "C25H27O7-", "InChIkey2D": "BUPCGIYSKREVMZ", "InChI": "InChI=1S/C25H28O7/c1-13(2)5-4-6-14(3)7-…	[['{"structurePerIdRank": 1, "formulaRank": 1, "ConfidenceScoreExact": "0,051", "ConfidenceScoreApproximate": "0,051", "CSI:FingerIDScore": "-280,221", "ZodiacScore": NaN, "SiriusScoreNormalized": "0,998", "SiriusScore": "34,806", "molecularFormula": "C25H28O7", "adduct": "[M - H]-", "precursorFormula": "C25H27O7-", "InChIkey2D": "BUPCGIYSKREVMZ", "InChI": "InChI=1S/C25H28O7/c1-13(2)5-4-6-14(3)7-…			NA	relevant	relevant	NA	1	0					1		[['{"canopus:molecularFormula": "C25H28O7", "canopus:adduct": "[M - H]-", "canopus:ClassyFire#most specific class": "Methoxybenzoic acids and derivatives", "canopus:ClassyFire#most specific class Probability": "0,626"}']]	[['{"canopus:molecularFormula": "C25H28O7", "canopus:adduct": "[M - H]-", "canopus:ClassyFire#most specific class": "6-prenylated flavanones", "canopus:ClassyFire#most specific class Probability": "0,683"}']]	[['{"canopus:molecularFormula": "C25H28O7", "canopus:adduct": "[M - H]-", "canopus:ClassyFire#most specific class": "O-methylated flavonoids", "canopus:ClassyFire#most specific class Probability": "0,630"}']]	9.0468	9.2932	439.176	439.176	439.177	108500	9455	7409	108500	6	1	0.018	2
3724		0			3724__mz471.20231__rt9.12	9.12433	471.202	315400	21240		fraction 9			compound A			[['{"structurePerIdRank": 1, "formulaRank": 1, "ConfidenceScoreExact": "0,129", "ConfidenceScoreApproximate": "0,129", "CSI:FingerIDScore": "-295,922", "ZodiacScore": NaN, "SiriusScoreNormalized": "1,000", "SiriusScore": "56,802", "molecularFormula": "C26H32O8", "adduct": "[M - H]-", "precursorFormula": "C26H31O8-", "InChIkey2D": "GHBZVNHEVHMKOB", "InChI": "InChI=1S/C26H32O8/c1-5-7-9-11-15-13-18(…	[['{"structurePerIdRank": 1, "formulaRank": 1, "ConfidenceScoreExact": "0,163", "ConfidenceScoreApproximate": "0,163", "CSI:FingerIDScore": "-290,903", "ZodiacScore": NaN, "SiriusScoreNormalized": "1,000", "SiriusScore": "54,528", "molecularFormula": "C26H32O8", "adduct": "[M - H]-", "precursorFormula": "C26H31O8-", "InChIkey2D": "WIZTTYONBFRXCA", "InChI": "InChI=1S/C26H32O8/c1-14(2)15(8-9-26(3,4…	[['{"structurePerIdRank": 1, "formulaRank": 1, "ConfidenceScoreExact": "0,254", "ConfidenceScoreApproximate": "0,254", "CSI:FingerIDScore": "-288,905", "ZodiacScore": NaN, "SiriusScoreNormalized": "0,995", "SiriusScore": "77,744", "molecularFormula": "C26H32O8", "adduct": "[M - H]-", "precursorFormula": "C26H31O8-", "InChIkey2D": "WIZTTYONBFRXCA", "InChI": "InChI=1S/C26H32O8/c1-14(2)15(8-9-26(3,4…		PF confirmed, B:hydroxy-methoxy, dihydroxygeranyl, A:dihydroxy, flavanone	prenylated	relevant	relevant	relevant	1	0					1		[['{"canopus:molecularFormula": "C26H32O8", "canopus:adduct": "[M - H]-", "canopus:ClassyFire#most specific class": "1-benzopyrans", "canopus:ClassyFire#most specific class Probability": "0,602"}']]	[['{"canopus:molecularFormula": "C26H32O8", "canopus:adduct": "[M - H]-", "canopus:ClassyFire#most specific class": "6-prenylated flavanones", "canopus:ClassyFire#most specific class Probability": "0,715"}']]	[['{"canopus:molecularFormula": "C26H32O8", "canopus:adduct": "[M - H]-", "canopus:ClassyFire#most specific class": "1-benzopyrans", "canopus:ClassyFire#most specific class Probability": "0,554"}']]	9.0389	9.2167	471.202	471.201	471.203	315400	21240	5812	315400	18	1	0.135	15
3728		0			3728__mz679.37015__rt9.13	9.1305	679.37	283100	18490		fraction 13					Bartogenic_acid_28-O-b-D-glucopyranosyl (0.941)	[nan]	[['{"structurePerIdRank": 1, "formulaRank": 1, "ConfidenceScoreExact": "0,417", "ConfidenceScoreApproximate": "0,623", "CSI:FingerIDScore": "-33,162", "ZodiacScore": NaN, "SiriusScoreNormalized": "0,983", "SiriusScore": "36,323", "molecularFormula": "C36H56O12", "adduct": "[M - H]-", "precursorFormula": "C36H55O12-", "InChIkey2D": "NZNHJGNBLPBNLU", "InChI": "InChI=1S/C36H56O12/c1-31(2)11-13-36(30…	[['{"structurePerIdRank": 1, "formulaRank": 1, "ConfidenceScoreExact": "0,468", "ConfidenceScoreApproximate": "0,604", "CSI:FingerIDScore": "-26,585", "ZodiacScore": NaN, "SiriusScoreNormalized": "0,982", "SiriusScore": "68,241", "molecularFormula": "C36H56O12", "adduct": "[M - H]-", "precursorFormula": "C36H55O12-", "InChIkey2D": "YXSQSVWHKZZWDD", "InChI": "InChI=1S/C36H56O12/c1-17-9-12-36(30(45…		not PF	NA	NA	NA	NA	0	0							[nan]	[['{"canopus:molecularFormula": "C36H56O12", "canopus:adduct": "[M - H]-", "canopus:ClassyFire#most specific class": "Triterpene saponins", "canopus:ClassyFire#most specific class Probability": "0,507"}']]	[['{"canopus:molecularFormula": "C36H56O12", "canopus:adduct": "[M - H]-", "canopus:ClassyFire#most specific class": "Triterpenoids", "canopus:ClassyFire#most specific class Probability": "0,998"}']]	9.0423	9.254	679.37	679.369	679.371	283100	18490	5687	283100	9	1	0.09	10
3752		0	92	306	3752__mz437.1607__rt9.17	9.1725	437.161	122900	12130		fraction 12						[['{"structurePerIdRank": 1, "formulaRank": 1, "ConfidenceScoreExact": "0,179", "ConfidenceScoreApproximate": "0,179", "CSI:FingerIDScore": "-328,501", "ZodiacScore": NaN, "SiriusScoreNormalized": "0,963", "SiriusScore": "21,019", "molecularFormula": "C25H28O8", "adduct": "[M - H2O - H]-", "precursorFormula": "C25H25O7-", "InChIkey2D": "SDNAMNDIWKXJAS", "InChI": "InChI=1S/C25H28O8/c1-28-20-11-16(…	[['{"structurePerIdRank": 1, "formulaRank": 1, "ConfidenceScoreExact": "0,113", "ConfidenceScoreApproximate": "0,113", "CSI:FingerIDScore": "-286,616", "ZodiacScore": NaN, "SiriusScoreNormalized": "0,930", "SiriusScore": "16,880", "molecularFormula": "C25H28O8", "adduct": "[M - H2O - H]-", "precursorFormula": "C25H25O7-", "InChIkey2D": "SDNAMNDIWKXJAS", "InChI": "InChI=1S/C25H28O8/c1-28-20-11-16(…	[['{"structurePerIdRank": 1, "formulaRank": 1, "ConfidenceScoreExact": "0,096", "ConfidenceScoreApproximate": "0,096", "CSI:FingerIDScore": "-304,961", "ZodiacScore": NaN, "SiriusScoreNormalized": "0,955", "SiriusScore": "26,828", "molecularFormula": "C25H28O8", "adduct": "[M - H2O - H]-", "precursorFormula": "C25H25O7-", "InChIkey2D": "SDNAMNDIWKXJAS", "InChI": "InChI=1S/C25H28O8/c1-28-20-11-16(…		uncertain	NA	relevant	relevant	NA	0	0							[['{"canopus:molecularFormula": "C25H28O8", "canopus:adduct": "[M - H2O - H]-", "canopus:ClassyFire#most specific class": "Catechols", "canopus:ClassyFire#most specific class Probability": "0,978"}']]	[['{"canopus:molecularFormula": "C25H28O8", "canopus:adduct": "[M - H2O - H]-", "canopus:ClassyFire#most specific class": "Hydroxycinnamic acids and derivatives", "canopus:ClassyFire#most specific class Probability": "0,578"}']]	[['{"canopus:molecularFormula": "C25H28O8", "canopus:adduct": "[M - H2O - H]-", "canopus:ClassyFire#most specific class": "Catechols", "canopus:ClassyFire#most specific class Probability": "0,943"}']]	9.0561	9.2743	437.161	437.16	437.161	122900	12130	6763	122900	6	1	0.198	22
3764		0	92	306	3764__mz501.17674__rt9.2	9.202	501.177	226200	20760		fraction 13						[['{"structurePerIdRank": 1, "formulaRank": 1, "ConfidenceScoreExact": "0,124", "ConfidenceScoreApproximate": "0,124", "CSI:FingerIDScore": "-186,104", "ZodiacScore": NaN, "SiriusScoreNormalized": "1,000", "SiriusScore": "66,291", "molecularFormula": "C25H28O8", "adduct": "[M - H + CHO2 + H]-", "precursorFormula": "C26H29O10-", "InChIkey2D": "SDNAMNDIWKXJAS", "InChI": "InChI=1S/C25H28O8/c1-28-20-…	[['{"structurePerIdRank": 1, "formulaRank": 1, "ConfidenceScoreExact": "0,254", "ConfidenceScoreApproximate": "0,254", "CSI:FingerIDScore": "-225,552", "ZodiacScore": NaN, "SiriusScoreNormalized": "0,997", "SiriusScore": "107,124", "molecularFormula": "C25H28O8", "adduct": "[M - H + CHO2 + H]-", "precursorFormula": "C26H29O10-", "InChIkey2D": "CHJGGBXYLHBLDK", "InChI": "InChI=1S/C25H28O8/c1-4-6-7…	[['{"structurePerIdRank": 1, "formulaRank": 1, "ConfidenceScoreExact": "0,118", "ConfidenceScoreApproximate": "0,118", "CSI:FingerIDScore": "-249,056", "ZodiacScore": NaN, "SiriusScoreNormalized": "0,981", "SiriusScore": "154,778", "molecularFormula": "C25H28O8", "adduct": "[M - H + CHO2 + H]-", "precursorFormula": "C26H29O10-", "InChIkey2D": "SDNAMNDIWKXJAS", "InChI": "InChI=1S/C25H28O8/c1-28-20…		uncertain	prenylated	relevant	relevant	relevant	0	0							[['{"canopus:molecularFormula": "C25H27O8", "canopus:adduct": "[M + CHO2 + H]-", "canopus:ClassyFire#most specific class": "Anisoles", "canopus:ClassyFire#most specific class Probability": "0,751"}', '{"canopus:molecularFormula": "C25H28O8", "canopus:adduct": "[M - H + CHO2 + H]-", "canopus:ClassyFire#most specific class": "Anisoles", "canopus:ClassyFire#most specific class Probability": "0,705"}…	[['{"canopus:molecularFormula": "C25H27O8", "canopus:adduct": "[M + CHO2 + H]-", "canopus:ClassyFire#most specific class": "Anisoles", "canopus:ClassyFire#most specific class Probability": "0,688"}', '{"canopus:molecularFormula": "C25H28O8", "canopus:adduct": "[M - H + CHO2 + H]-", "canopus:ClassyFire#most specific class": "Anisoles", "canopus:ClassyFire#most specific class Probability": "0,874"}…	[['{"canopus:molecularFormula": "C25H27O8", "canopus:adduct": "[M + CHO2 + H]-", "canopus:ClassyFire#most specific class": "Naphthopyranones", "canopus:ClassyFire#most specific class Probability": "0,536"}', '{"canopus:molecularFormula": "C25H28O8", "canopus:adduct": "[M - H + CHO2 + H]-", "canopus:ClassyFire#most specific class": "Naphthopyrans", "canopus:ClassyFire#most specific class Probabili…	9.1044	9.5185	501.177	501.176	501.178	226200	20760	10500	226200	6	1	0.081	9
3766		0			3766__mz503.19232__rt9.2	9.20483	503.192	258700	46110		fraction 10			could be prenylated			[['{"structurePerIdRank": 1, "formulaRank": 1, "ConfidenceScoreExact": "0,129", "ConfidenceScoreApproximate": "0,129", "CSI:FingerIDScore": "-324,661", "ZodiacScore": NaN, "SiriusScoreNormalized": "0,998", "SiriusScore": "16,798", "molecularFormula": "C26H32O10", "adduct": "[M - H]-", "precursorFormula": "C26H31O10-", "InChIkey2D": "URHLTJDMQKKDKP", "InChI": "InChI=1S/C26H32O10/c1-15-22(31)23(36-…	[['{"structurePerIdRank": 1, "formulaRank": 1, "ConfidenceScoreExact": "0,123", "ConfidenceScoreApproximate": "0,123", "CSI:FingerIDScore": "-334,848", "ZodiacScore": NaN, "SiriusScoreNormalized": "0,984", "SiriusScore": "71,377", "molecularFormula": "C26H32O10", "adduct": "[M - H]-", "precursorFormula": "C26H31O10-", "InChIkey2D": "KQMOWHRFCXDKKP", "InChI": "InChI=1S/C26H32O10/c1-16(2)24(28)34-1…	[['{"structurePerIdRank": 1, "formulaRank": 1, "ConfidenceScoreExact": "0,069", "ConfidenceScoreApproximate": "0,069", "CSI:FingerIDScore": "-402,343", "ZodiacScore": NaN, "SiriusScoreNormalized": "0,997", "SiriusScore": "53,472", "molecularFormula": "C26H32O10", "adduct": "[M - H]-", "precursorFormula": "C26H31O10-", "InChIkey2D": "TWNCKWAXYQVTHI", "InChI": "InChI=1S/C26H32O10/c1-12(27)36-22-14-…		uncertain	prenylated	relevant	relevant	relevant	0	0							[['{"canopus:molecularFormula": "C26H32O10", "canopus:adduct": "[M - H]-", "canopus:ClassyFire#most specific class": "Delta valerolactones", "canopus:ClassyFire#most specific class Probability": "0,515"}']]	[['{"canopus:molecularFormula": "C26H32O10", "canopus:adduct": "[M - H]-", "canopus:ClassyFire#most specific class": "Alkyl-phenylketones", "canopus:ClassyFire#most specific class Probability": "0,590"}']]	[['{"canopus:molecularFormula": "C26H32O10", "canopus:adduct": "[M - H]-", "canopus:ClassyFire#most specific class": "Cinnamylphenols", "canopus:ClassyFire#most specific class Probability": "0,561"}']]	9.0328	9.7329	503.192	503.191	503.193	258700	46110	4867	258700	27	1	0.135	15
3808		0		109	3808__mz331.08234__rt9.27	9.268	331.082	303000	23450		fraction 13						[['{"structurePerIdRank": 1, "formulaRank": 1, "ConfidenceScoreExact": "0,145", "ConfidenceScoreApproximate": "0,145", "CSI:FingerIDScore": "-180,491", "ZodiacScore": NaN, "SiriusScoreNormalized": "1,000", "SiriusScore": "36,055", "molecularFormula": "C17H16O7", "adduct": "[M - H]-", "precursorFormula": "C17H15O7-", "InChIkey2D": "ULPQHMDKVFDVPC", "InChI": "InChI=1S/C17H16O7/c1-22-12-4-3-8(5-9(12…	[['{"structurePerIdRank": 1, "formulaRank": 1, "ConfidenceScoreExact": "0,089", "ConfidenceScoreApproximate": "0,149", "CSI:FingerIDScore": "-160,832", "ZodiacScore": NaN, "SiriusScoreNormalized": "0,996", "SiriusScore": "68,686", "molecularFormula": "C17H16O7", "adduct": "[M - H]-", "precursorFormula": "C17H15O7-", "InChIkey2D": "UQPOQRIRWKIBNS", "InChI": "InChI=1S/C17H16O7/c1-22-13-5-8(3-4-9(13…	[['{"structurePerIdRank": 1, "formulaRank": 1, "ConfidenceScoreExact": "0,303", "ConfidenceScoreApproximate": "0,303", "CSI:FingerIDScore": "-138,080", "ZodiacScore": NaN, "SiriusScoreNormalized": "0,995", "SiriusScore": "56,855", "molecularFormula": "C17H16O7", "adduct": "[M - H]-", "precursorFormula": "C17H15O7-", "InChIkey2D": "KTQFOHHZQDGISL", "InChI": "InChI=1S/C17H16O7/c1-22-9-6-12(20)14-13…		not prenylated, but flavonoid	NA	relevant	NA	NA	0	0							[['{"canopus:molecularFormula": "C17H16O7", "canopus:adduct": "[M - H]-", "canopus:ClassyFire#most specific class": "O-methylated flavonoids", "canopus:ClassyFire#most specific class Probability": "0,620"}']]	[['{"canopus:molecularFormula": "C17H16O7", "canopus:adduct": "[M - H]-", "canopus:ClassyFire#most specific class": "Chromones", "canopus:ClassyFire#most specific class Probability": "0,851"}']]	[['{"canopus:molecularFormula": "C17H16O7", "canopus:adduct": "[M - H]-", "canopus:ClassyFire#most specific class": "O-methylated flavonoids", "canopus:ClassyFire#most specific class Probability": "0,569"}']]	9.1774	9.3809	331.082	331.082	331.083	303000	23450	1616	303000	18	1	0.126	14
3816		0		109	3816__mz299.05617__rt9.27	9.27167	299.056	113200	8272		fraction 13						[['{"structurePerIdRank": 1, "formulaRank": 1, "ConfidenceScoreExact": "0,092", "ConfidenceScoreApproximate": "0,165", "CSI:FingerIDScore": "-99,183", "ZodiacScore": NaN, "SiriusScoreNormalized": "0,999", "SiriusScore": "24,145", "molecularFormula": "C16H12O6", "adduct": "[M - H]-", "precursorFormula": "C16H11O6-", "InChIkey2D": "IHFBPDAQLQOCBX", "InChI": "InChI=1S/C16H12O6/c1-21-16-11(19)7-13-14…	[nan]	[['{"structurePerIdRank": 1, "formulaRank": 1, "ConfidenceScoreExact": "0,037", "ConfidenceScoreApproximate": "0,037", "CSI:FingerIDScore": "-197,042", "ZodiacScore": NaN, "SiriusScoreNormalized": "0,986", "SiriusScore": "25,925", "molecularFormula": "C11H13ClN4O4", "adduct": "[M - H]-", "precursorFormula": "C11H12ClN4O4-", "InChIkey2D": "QKANYBOQDMJKNB", "InChI": "InChI=1S/C11H13ClN4O4/c1-19-11-…		not prenylated, but flavonoid	NA	NA	relevant	NA	0	0							[['{"canopus:molecularFormula": "C16H12O6", "canopus:adduct": "[M - H]-", "canopus:ClassyFire#most specific class": "O-methylated flavonoids", "canopus:ClassyFire#most specific class Probability": "0,612"}']]	[nan]	[['{"canopus:molecularFormula": "C11H13ClN4O4", "canopus:adduct": "[M - H]-", "canopus:ClassyFire#most specific class": "Purines and purine derivatives", "canopus:ClassyFire#most specific class Probability": "0,889"}']]	9.1947	9.3501	299.056	299.056	299.056	113200	8272	7022	113200	3	1	0.045	5
3819		0		86	3819__mz471.16608__rt9.27	9.274	471.166	907700	134700		fraction 13			C25H28O9, dihydroflavonol			[['{"structurePerIdRank": 1, "formulaRank": 1, "ConfidenceScoreExact": "0,185", "ConfidenceScoreApproximate": "0,185", "CSI:FingerIDScore": "-345,719", "ZodiacScore": NaN, "SiriusScoreNormalized": "1,000", "SiriusScore": "83,711", "molecularFormula": "C25H28O9", "adduct": "[M - H]-", "precursorFormula": "C25H27O9-", "InChIkey2D": "YCCGLTFTIMXHAZ", "InChI": "InChI=1S/C25H28O9/c1-11(21-20(33-3)9-13…	[['{"structurePerIdRank": 1, "formulaRank": 1, "ConfidenceScoreExact": "0,063", "ConfidenceScoreApproximate": "0,063", "CSI:FingerIDScore": "-369,937", "ZodiacScore": NaN, "SiriusScoreNormalized": "1,000", "SiriusScore": "185,881", "molecularFormula": "C25H28O9", "adduct": "[M - H]-", "precursorFormula": "C25H27O9-", "InChIkey2D": "VQHLYJZYAYLJBS", "InChI": "InChI=1S/C25H28O9/c1-27-14-8-17(26)25(…	[['{"structurePerIdRank": 1, "formulaRank": 1, "ConfidenceScoreExact": "0,108", "ConfidenceScoreApproximate": "0,108", "CSI:FingerIDScore": "-362,113", "ZodiacScore": NaN, "SiriusScoreNormalized": "1,000", "SiriusScore": "225,978", "molecularFormula": "C25H28O9", "adduct": "[M - H]-", "precursorFormula": "C25H27O9-", "InChIkey2D": "VQHLYJZYAYLJBS", "InChI": "InChI=1S/C25H28O9/c1-27-14-8-17(26)25(…		presumed PF	prenylated	relevant	relevant	relevant	0	0							[['{"canopus:molecularFormula": "C25H28O9", "canopus:adduct": "[M - H]-", "canopus:ClassyFire#most specific class": "1-hydroxy-2-unsubstituted benzenoids", "canopus:ClassyFire#most specific class Probability": "0,708"}']]	[['{"canopus:molecularFormula": "C25H28O9", "canopus:adduct": "[M - H]-", "canopus:ClassyFire#most specific class": "Flavanonols", "canopus:ClassyFire#most specific class Probability": "0,829"}']]	[['{"canopus:molecularFormula": "C25H28O9", "canopus:adduct": "[M - H]-", "canopus:ClassyFire#most specific class": "7-hydroxyflavonoids", "canopus:ClassyFire#most specific class Probability": "0,516"}']]	9.1385	9.5812	471.166	471.165	471.167	907700	134700	6540	907700	8	1	0.081	9
3825		0			3825__mz469.18683__rt9.29	9.28767	469.187	248500	39820		fraction 13					4`,5,5`,7-tetrahydroxy-6-[6-hydroxy-3,7-dimethyl-2(E),7-octadienyl]-3`-methoxyflavanone (0.779)	[['{"structurePerIdRank": 1, "formulaRank": 1, "ConfidenceScoreExact": "0,043", "ConfidenceScoreApproximate": "0,046", "CSI:FingerIDScore": "-267,614", "ZodiacScore": NaN, "SiriusScoreNormalized": "1,000", "SiriusScore": "48,875", "molecularFormula": "C26H30O8", "adduct": "[M - H]-", "precursorFormula": "C26H29O8-", "InChIkey2D": "KQDGTUWOPKXJII", "InChI": "InChI=1S/C26H30O8/c1-7-8-17(28)19-22(31…	[['{"structurePerIdRank": 1, "formulaRank": 1, "ConfidenceScoreExact": "0,072", "ConfidenceScoreApproximate": "0,076", "CSI:FingerIDScore": "-246,139", "ZodiacScore": NaN, "SiriusScoreNormalized": "1,000", "SiriusScore": "68,523", "molecularFormula": "C26H30O8", "adduct": "[M - H]-", "precursorFormula": "C26H29O8-", "InChIkey2D": "KQDGTUWOPKXJII", "InChI": "InChI=1S/C26H30O8/c1-7-8-17(28)19-22(31…	[['{"structurePerIdRank": 1, "formulaRank": 1, "ConfidenceScoreExact": "0,016", "ConfidenceScoreApproximate": "0,027", "CSI:FingerIDScore": "-253,733", "ZodiacScore": NaN, "SiriusScoreNormalized": "0,997", "SiriusScore": "33,885", "molecularFormula": "C26H30O8", "adduct": "[M - H]-", "precursorFormula": "C26H29O8-", "InChIkey2D": "OQRSHOCWDKCKHR", "InChI": "InChI=1S/C26H30O8/c1-11(2)19(28)18-23(3…		PF confirmed	prenylated	relevant	relevant	relevant	0	0							[['{"canopus:molecularFormula": "C26H30O8", "canopus:adduct": "[M - H]-", "canopus:ClassyFire#most specific class": "1-benzopyrans", "canopus:ClassyFire#most specific class Probability": "0,642"}']]	[['{"canopus:molecularFormula": "C26H30O8", "canopus:adduct": "[M - H]-", "canopus:ClassyFire#most specific class": "Hydroxyflavonoids", "canopus:ClassyFire#most specific class Probability": "0,515"}']]	[['{"canopus:molecularFormula": "C26H30O8", "canopus:adduct": "[M - H]-", "canopus:ClassyFire#most specific class": "Anisoles", "canopus:ClassyFire#most specific class Probability": "0,858"}']]	9.0897	9.4589	469.187	469.186	469.188	248500	39820	5062	248500	100	1	0.423	47
3836		0		109	3836__mz503.19222__rt9.31	9.30533	503.192	223500	25870		fraction 10						[['{"structurePerIdRank": 1, "formulaRank": 1, "ConfidenceScoreExact": "0,104", "ConfidenceScoreApproximate": "0,104", "CSI:FingerIDScore": "-276,308", "ZodiacScore": NaN, "SiriusScoreNormalized": "1,000", "SiriusScore": "60,585", "molecularFormula": "C26H32O10", "adduct": "[M - H]-", "precursorFormula": "C26H31O10-", "InChIkey2D": "BVKLUYUFIJHFAO", "InChI": "InChI=1S/C26H32O10/c1-14-7-22(35-17(4…	[['{"structurePerIdRank": 1, "formulaRank": 1, "ConfidenceScoreExact": "0,142", "ConfidenceScoreApproximate": "0,142", "CSI:FingerIDScore": "-338,128", "ZodiacScore": NaN, "SiriusScoreNormalized": "1,000", "SiriusScore": "105,027", "molecularFormula": "C26H32O10", "adduct": "[M - H]-", "precursorFormula": "C26H31O10-", "InChIkey2D": "FELNWBYXYQSOHC", "InChI": "InChI=1S/C26H32O10/c1-14-9-21(30)25-…	[['{"structurePerIdRank": 1, "formulaRank": 1, "ConfidenceScoreExact": "0,081", "ConfidenceScoreApproximate": "0,081", "CSI:FingerIDScore": "-393,426", "ZodiacScore": NaN, "SiriusScoreNormalized": "0,975", "SiriusScore": "66,855", "molecularFormula": "C26H32O10", "adduct": "[M - H]-", "precursorFormula": "C26H31O10-", "InChIkey2D": "HVKQNHOXWVLUDP", "InChI": "InChI=1S/C26H32O10/c1-11-26(31)25(20(…		presumed PF	prenylated	relevant	relevant	relevant	0	0							[['{"canopus:molecularFormula": "C26H32O10", "canopus:adduct": "[M - H]-", "canopus:ClassyFire#most specific class": "Naphthopyrans", "canopus:ClassyFire#most specific class Probability": "0,594"}']]	[['{"canopus:molecularFormula": "C26H32O10", "canopus:adduct": "[M - H]-", "canopus:ClassyFire#most specific class": "Prenol lipids", "canopus:ClassyFire#most specific class Probability": "0,522"}']]	[['{"canopus:molecularFormula": "C26H32O10", "canopus:adduct": "[M - H]-", "canopus:ClassyFire#most specific class": "Alkyl-phenylketones", "canopus:ClassyFire#most specific class Probability": "0,824"}']]	9.1343	9.7283	503.192	503.188	503.193	223500	25870	6702	223500	26	1	0.144	16
3867		0		88	3867__mz345.09798__rt9.37	9.372	345.098	2143000	162200		fraction 11						[['{"structurePerIdRank": 1, "formulaRank": 1, "ConfidenceScoreExact": "0,295", "ConfidenceScoreApproximate": "0,295", "CSI:FingerIDScore": "-119,898", "ZodiacScore": NaN, "SiriusScoreNormalized": "1,000", "SiriusScore": "120,739", "molecularFormula": "C18H18O7", "adduct": "[M - H]-", "precursorFormula": "C18H17O7-", "InChIkey2D": "PSQNZFFDWLQECV", "InChI": "InChI=1S/C18H18O7/c1-22-12-5-4-9(6-10(…	[['{"structurePerIdRank": 1, "formulaRank": 1, "ConfidenceScoreExact": "0,161", "ConfidenceScoreApproximate": "0,219", "CSI:FingerIDScore": "-148,316", "ZodiacScore": NaN, "SiriusScoreNormalized": "1,000", "SiriusScore": "170,750", "molecularFormula": "C18H18O7", "adduct": "[M - H]-", "precursorFormula": "C18H17O7-", "InChIkey2D": "PYMGYISATWYZMS", "InChI": "InChI=1S/C18H18O7/c1-22-15-8-14-16(18(…	[['{"structurePerIdRank": 1, "formulaRank": 1, "ConfidenceScoreExact": "0,157", "ConfidenceScoreApproximate": "0,157", "CSI:FingerIDScore": "-209,001", "ZodiacScore": NaN, "SiriusScoreNormalized": "1,000", "SiriusScore": "175,576", "molecularFormula": "C18H18O7", "adduct": "[M - H]-", "precursorFormula": "C18H17O7-", "InChIkey2D": "ZORDSTUSHFTNGS", "InChI": "InChI=1S/C18H18O7/c1-23-15-9-14(22)16(…		not prenylated, but flavonoid	NA	relevant	relevant	NA	0	0							[['{"canopus:molecularFormula": "C18H18O7", "canopus:adduct": "[M - H]-", "canopus:ClassyFire#most specific class": "O-methylated flavonoids", "canopus:ClassyFire#most specific class Probability": "0,900"}']]	[['{"canopus:molecularFormula": "C18H18O7", "canopus:adduct": "[M - H]-", "canopus:ClassyFire#most specific class": "7-O-methylated flavonoids", "canopus:ClassyFire#most specific class Probability": "0,661"}']]	[['{"canopus:molecularFormula": "C18H18O7", "canopus:adduct": "[M - H]-", "canopus:ClassyFire#most specific class": "O-methylated flavonoids", "canopus:ClassyFire#most specific class Probability": "0,510"}']]	9.2619	9.535	345.098	345.097	345.099	2143000	162200	1676	2143000	30	1	0.225	25
3920		0		69	3920__mz499.19751__rt9.47	9.468	499.198	127100	13890		fraction 6						[['{"structurePerIdRank": 1, "formulaRank": 1, "ConfidenceScoreExact": "0,105", "ConfidenceScoreApproximate": "0,105", "CSI:FingerIDScore": "-335,374", "ZodiacScore": NaN, "SiriusScoreNormalized": "0,999", "SiriusScore": "27,144", "molecularFormula": "C27H32O9", "adduct": "[M - H]-", "precursorFormula": "C27H31O9-", "InChIkey2D": "FCTUIBJAFLZNCK", "InChI": "InChI=1S/C27H32O9/c1-8-13(2)26(29)36-25…	[['{"structurePerIdRank": 1, "formulaRank": 1, "ConfidenceScoreExact": "0,244", "ConfidenceScoreApproximate": "0,244", "CSI:FingerIDScore": "-357,837", "ZodiacScore": NaN, "SiriusScoreNormalized": "0,923", "SiriusScore": "34,581", "molecularFormula": "C27H32O9", "adduct": "[M - H]-", "precursorFormula": "C27H31O9-", "InChIkey2D": "MFQPDORCAZXDCT", "InChI": "InChI=1S/C27H32O9/c1-4-6-8-10-16(28)12-…	[['{"structurePerIdRank": 1, "formulaRank": 1, "ConfidenceScoreExact": "0,224", "ConfidenceScoreApproximate": "0,224", "CSI:FingerIDScore": "-322,581", "ZodiacScore": NaN, "SiriusScoreNormalized": "0,817", "SiriusScore": "44,272", "molecularFormula": "C27H32O9", "adduct": "[M - H]-", "precursorFormula": "C27H31O9-", "InChIkey2D": "MFQPDORCAZXDCT", "InChI": "InChI=1S/C27H32O9/c1-4-6-8-10-16(28)12-…		presumed PF	prenylated	relevant	relevant	relevant	0	0							[['{"canopus:molecularFormula": "C27H32O9", "canopus:adduct": "[M - H]-", "canopus:ClassyFire#most specific class": "Alkyl aryl ethers", "canopus:ClassyFire#most specific class Probability": "0,532"}']]	[['{"canopus:molecularFormula": "C27H32O9", "canopus:adduct": "[M - H]-", "canopus:ClassyFire#most specific class": "Phenols", "canopus:ClassyFire#most specific class Probability": "0,530"}']]	[['{"canopus:molecularFormula": "C27H32O9", "canopus:adduct": "[M - H]-", "canopus:ClassyFire#most specific class": "Depsides and depsidones", "canopus:ClassyFire#most specific class Probability": "0,614"}']]	9.3097	9.5818	499.198	499.197	499.198	127100	13890	5466	127100	6	1	0.063	7
3922		0			3922__mz361.09304__rt9.47	9.47067	361.093	631000	49500		fraction 7						[['{"structurePerIdRank": 1, "formulaRank": 1, "ConfidenceScoreExact": "0,585", "ConfidenceScoreApproximate": "0,585", "CSI:FingerIDScore": "-110,593", "ZodiacScore": NaN, "SiriusScoreNormalized": "1,000", "SiriusScore": "50,817", "molecularFormula": "C18H18O8", "adduct": "[M - H]-", "precursorFormula": "C18H17O8-", "InChIkey2D": "HKJUTVLRZLQNHN", "InChI": "InChI=1S/C18H18O8/c1-23-12-4-8(5-13(24-…	[['{"structurePerIdRank": 1, "formulaRank": 1, "ConfidenceScoreExact": "0,257", "ConfidenceScoreApproximate": "0,444", "CSI:FingerIDScore": "-176,776", "ZodiacScore": NaN, "SiriusScoreNormalized": "1,000", "SiriusScore": "97,521", "molecularFormula": "C18H18O8", "adduct": "[M - H]-", "precursorFormula": "C18H17O8-", "InChIkey2D": "HMTSHCGCQPCGLA", "InChI": "InChI=1S/C18H18O8/c1-23-14-5-8(4-10(20)…	[['{"structurePerIdRank": 1, "formulaRank": 1, "ConfidenceScoreExact": "0,346", "ConfidenceScoreApproximate": "0,554", "CSI:FingerIDScore": "-159,124", "ZodiacScore": NaN, "SiriusScoreNormalized": "0,991", "SiriusScore": "93,198", "molecularFormula": "C18H18O8", "adduct": "[M - H]-", "precursorFormula": "C18H17O8-", "InChIkey2D": "HMTSHCGCQPCGLA", "InChI": "InChI=1S/C18H18O8/c1-23-14-5-8(4-10(20)…		presumed PF	NA	relevant	NA	NA	0	0							[['{"canopus:molecularFormula": "C18H18O8", "canopus:adduct": "[M - H]-", "canopus:ClassyFire#most specific class": "3\'-O-methylated flavonoids", "canopus:ClassyFire#most specific class Probability": "0,558"}']]	[['{"canopus:molecularFormula": "C18H18O8", "canopus:adduct": "[M - H]-", "canopus:ClassyFire#most specific class": "Epigallocatechins", "canopus:ClassyFire#most specific class Probability": "0,726"}']]	[['{"canopus:molecularFormula": "C18H18O8", "canopus:adduct": "[M - H]-", "canopus:ClassyFire#most specific class": "Flavanonols", "canopus:ClassyFire#most specific class Probability": "0,930"}']]	9.3683	9.5942	361.093	361.092	361.094	631000	49500	5230	631000	24	1	0.216	24
3943		0		69	3943__mz501.17668__rt9.5	9.49967	501.177	363800	42270		fraction 13						[['{"structurePerIdRank": 1, "formulaRank": 1, "ConfidenceScoreExact": "0,227", "ConfidenceScoreApproximate": "0,227", "CSI:FingerIDScore": "-318,193", "ZodiacScore": NaN, "SiriusScoreNormalized": "1,000", "SiriusScore": "65,318", "molecularFormula": "C26H30O10", "adduct": "[M - H]-", "precursorFormula": "C26H29O10-", "InChIkey2D": "BMYUIXRQCPBGKG", "InChI": "InChI=1S/C26H30O10/c1-12(2)3-8-15-19(…	[['{"structurePerIdRank": 1, "formulaRank": 1, "ConfidenceScoreExact": "0,082", "ConfidenceScoreApproximate": "0,082", "CSI:FingerIDScore": "-354,119", "ZodiacScore": NaN, "SiriusScoreNormalized": "0,979", "SiriusScore": "144,875", "molecularFormula": "C26H30O10", "adduct": "[M - H]-", "precursorFormula": "C26H29O10-", "InChIkey2D": "HJOUMHWYCBPLSE", "InChI": "InChI=1S/C26H30O10/c1-27-15-9-18(29-…	[['{"structurePerIdRank": 1, "formulaRank": 1, "ConfidenceScoreExact": "0,278", "ConfidenceScoreApproximate": "0,278", "CSI:FingerIDScore": "-307,059", "ZodiacScore": NaN, "SiriusScoreNormalized": "0,993", "SiriusScore": "132,714", "molecularFormula": "C26H30O10", "adduct": "[M - H]-", "precursorFormula": "C26H29O10-", "InChIkey2D": "BMYUIXRQCPBGKG", "InChI": "InChI=1S/C26H30O10/c1-12(2)3-8-15-19…		presumed PF	prenylated	relevant	relevant	relevant	0	0							[['{"canopus:molecularFormula": "C26H30O10", "canopus:adduct": "[M - H]-", "canopus:ClassyFire#most specific class": "1-benzopyrans", "canopus:ClassyFire#most specific class Probability": "0,660"}']]	[['{"canopus:molecularFormula": "C26H30O10", "canopus:adduct": "[M - H]-", "canopus:ClassyFire#most specific class": "Benzopyrans", "canopus:ClassyFire#most specific class Probability": "0,632"}']]	[['{"canopus:molecularFormula": "C26H30O10", "canopus:adduct": "[M - H]-", "canopus:ClassyFire#most specific class": "Catechins", "canopus:ClassyFire#most specific class Probability": "0,846"}']]	9.2723	9.6783	501.177	501.176	501.178	363800	42270	10110	363800	6	1	0.045	5
3946		0			3946__mz583.21871__rt9.5	9.50383	583.219	199400	15310		fraction 9						[['{"structurePerIdRank": 1, "formulaRank": 1, "ConfidenceScoreExact": "0,185", "ConfidenceScoreApproximate": "0,293", "CSI:FingerIDScore": "-56,262", "ZodiacScore": NaN, "SiriusScoreNormalized": "0,999", "SiriusScore": "78,759", "molecularFormula": "C31H36O11", "adduct": "[M - H]-", "precursorFormula": "C31H35O11-", "InChIkey2D": "DVTIDVKFFJRCAB", "InChI": "InChI=1S/C31H36O11/c1-36-23-9-16(5-7-2…	[['{"structurePerIdRank": 1, "formulaRank": 1, "ConfidenceScoreExact": "0,152", "ConfidenceScoreApproximate": "0,239", "CSI:FingerIDScore": "-68,594", "ZodiacScore": NaN, "SiriusScoreNormalized": "0,997", "SiriusScore": "58,356", "molecularFormula": "C31H36O11", "adduct": "[M - H]-", "precursorFormula": "C31H35O11-", "InChIkey2D": "DVTIDVKFFJRCAB", "InChI": "InChI=1S/C31H36O11/c1-36-23-9-16(5-7-2…	[['{"structurePerIdRank": 1, "formulaRank": 1, "ConfidenceScoreExact": "0,205", "ConfidenceScoreApproximate": "0,434", "CSI:FingerIDScore": "-123,438", "ZodiacScore": NaN, "SiriusScoreNormalized": "0,966", "SiriusScore": "59,637", "molecularFormula": "C31H36O11", "adduct": "[M - H]-", "precursorFormula": "C31H35O11-", "InChIkey2D": "PFZFCRCFYYFTPE", "InChI": "InChI=1S/C31H36O11/c1-36-23-9-16(5-7-…		not PF	prenylated	relevant	relevant	relevant	0	0							[['{"canopus:molecularFormula": "C31H36O11", "canopus:adduct": "[M - H]-", "canopus:ClassyFire#most specific class": "7,7\'-epoxylignans", "canopus:ClassyFire#most specific class Probability": "0,768"}']]	[['{"canopus:molecularFormula": "C31H36O11", "canopus:adduct": "[M - H]-", "canopus:ClassyFire#most specific class": "7,7\'-epoxylignans", "canopus:ClassyFire#most specific class Probability": "0,864"}']]	[['{"canopus:molecularFormula": "C31H36O11", "canopus:adduct": "[M - H]-", "canopus:ClassyFire#most specific class": "7,7\'-epoxylignans", "canopus:ClassyFire#most specific class Probability": "0,602"}']]	9.4257	9.5935	583.219	583.217	583.219	199400	15310	7454	199400	6	1	0.054	6
3949		0	99	215	3949__mz515.19253__rt9.51	9.50733	515.193	133000	10860		fraction 5						[['{"structurePerIdRank": 1, "formulaRank": 1, "ConfidenceScoreExact": "0,058", "ConfidenceScoreApproximate": "0,058", "CSI:FingerIDScore": "-346,417", "ZodiacScore": NaN, "SiriusScoreNormalized": "0,993", "SiriusScore": "46,366", "molecularFormula": "C26H30O8", "adduct": "[M - H + CHO2 + H]-", "precursorFormula": "C27H31O10-", "InChIkey2D": "LHWKHBMFNXXUHX", "InChI": "InChI=1S/C26H30O8/c1-7-15(2…	[['{"structurePerIdRank": 1, "formulaRank": 1, "ConfidenceScoreExact": "0,063", "ConfidenceScoreApproximate": "0,063", "CSI:FingerIDScore": "-271,256", "ZodiacScore": NaN, "SiriusScoreNormalized": "0,998", "SiriusScore": "79,380", "molecularFormula": "C26H30O8", "adduct": "[M - H + CHO2 + H]-", "precursorFormula": "C27H31O10-", "InChIkey2D": "NETXGRNQKFELFY", "InChI": "InChI=1S/C26H30O8/c1-12-11-…	[['{"structurePerIdRank": 1, "formulaRank": 1, "ConfidenceScoreExact": "0,019", "ConfidenceScoreApproximate": "0,070", "CSI:FingerIDScore": "-277,791", "ZodiacScore": NaN, "SiriusScoreNormalized": "0,998", "SiriusScore": "60,093", "molecularFormula": "C26H30O8", "adduct": "[M - H + CHO2 + H]-", "precursorFormula": "C27H31O10-", "InChIkey2D": "QDQSOVCXTNDOAI", "InChI": "InChI=1S/C26H30O8/c1-7-11(2…		presumed PF	prenylated	relevant	relevant	relevant	0	0							[['{"canopus:molecularFormula": "C26H29O8", "canopus:adduct": "[M + CHO2 + H]-", "canopus:ClassyFire#most specific class": "Anisoles", "canopus:ClassyFire#most specific class Probability": "0,591"}', '{"canopus:molecularFormula": "C26H30O8", "canopus:adduct": "[M - H + CHO2 + H]-", "canopus:ClassyFire#most specific class": "Fatty acid esters", "canopus:ClassyFire#most specific class Probability":…	[['{"canopus:molecularFormula": "C26H29O8", "canopus:adduct": "[M + CHO2 + H]-", "canopus:ClassyFire#most specific class": "Alkyl aryl ethers", "canopus:ClassyFire#most specific class Probability": "0,638"}', '{"canopus:molecularFormula": "C26H30O8", "canopus:adduct": "[M - H + CHO2 + H]-", "canopus:ClassyFire#most specific class": "Cyclohexenones", "canopus:ClassyFire#most specific class Probabi…	[['{"canopus:molecularFormula": "C26H29O8", "canopus:adduct": "[M + CHO2 + H]-", "canopus:ClassyFire#most specific class": "3\'-O-methylated flavonoids", "canopus:ClassyFire#most specific class Probability": "0,525"}', '{"canopus:molecularFormula": "C26H30O8", "canopus:adduct": "[M - H + CHO2 + H]-", "canopus:ClassyFire#most specific class": "Hydroxyflavonoids", "canopus:ClassyFire#most specific …	9.392	9.604	515.193	515.192	515.193	133000	10860	5994	133000	12	1	0.126	14
3952		0	99	215	3952__mz469.18686__rt9.51	9.511	469.187	120100	10160		fraction 4						[['{"structurePerIdRank": 1, "formulaRank": 1, "ConfidenceScoreExact": "0,098", "ConfidenceScoreApproximate": "0,098", "CSI:FingerIDScore": "-258,206", "ZodiacScore": NaN, "SiriusScoreNormalized": "1,000", "SiriusScore": "48,106", "molecularFormula": "C26H30O8", "adduct": "[M - H]-", "precursorFormula": "C26H29O8-", "InChIkey2D": "LVSKSDAXVMANGO", "InChI": "InChI=1S/C26H30O8/c1-13(2)17(27)8-6-14(…	[['{"structurePerIdRank": 1, "formulaRank": 1, "ConfidenceScoreExact": "0,513", "ConfidenceScoreApproximate": "0,513", "CSI:FingerIDScore": "-274,174", "ZodiacScore": NaN, "SiriusScoreNormalized": "1,000", "SiriusScore": "53,865", "molecularFormula": "C26H30O8", "adduct": "[M - H]-", "precursorFormula": "C26H29O8-", "InChIkey2D": "LVSKSDAXVMANGO", "InChI": "InChI=1S/C26H30O8/c1-13(2)17(27)8-6-14(…	[['{"structurePerIdRank": 1, "formulaRank": 2, "ConfidenceScoreExact": "0,084", "ConfidenceScoreApproximate": "0,084", "CSI:FingerIDScore": "-455,936", "ZodiacScore": NaN, "SiriusScoreNormalized": "0,044", "SiriusScore": "46,097", "molecularFormula": "C27H26N4O4", "adduct": "[M - H]-", "precursorFormula": "C27H25N4O4-", "InChIkey2D": "JIFSOVRQDDYNAH", "InChI": "InChI=1S/C27H26N4O4/c28-29-18-25(32…		presumed PF	prenylated	relevant	relevant	relevant	1	0					1		[['{"canopus:molecularFormula": "C26H30O8", "canopus:adduct": "[M - H]-", "canopus:ClassyFire#most specific class": "Methoxyphenols", "canopus:ClassyFire#most specific class Probability": "0,682"}']]	[['{"canopus:molecularFormula": "C26H30O8", "canopus:adduct": "[M - H]-", "canopus:ClassyFire#most specific class": "6-prenylated flavanones", "canopus:ClassyFire#most specific class Probability": "0,836"}']]	[['{"canopus:molecularFormula": "C26H30O8", "canopus:adduct": "[M - H]-", "canopus:ClassyFire#most specific class": "Chromones", "canopus:ClassyFire#most specific class Probability": "0,776"}']]	9.4187	9.6042	469.187	469.186	469.188	120100	10160	5905	120100	21	1	0.18	20
3957		0		215	3957__mz473.18165__rt9.52	9.51567	473.182	533900	72810		fraction 12						[['{"structurePerIdRank": 1, "formulaRank": 1, "ConfidenceScoreExact": "0,056", "ConfidenceScoreApproximate": "0,088", "CSI:FingerIDScore": "-305,207", "ZodiacScore": NaN, "SiriusScoreNormalized": "1,000", "SiriusScore": "41,117", "molecularFormula": "C25H30O9", "adduct": "[M - H]-", "precursorFormula": "C25H29O9-", "InChIkey2D": "MUMXMGJVVACIFK", "InChI": "InChI=1S/C25H30O9/c1-15(26)31-12-19(7-1…	[['{"structurePerIdRank": 1, "formulaRank": 1, "ConfidenceScoreExact": "0,034", "ConfidenceScoreApproximate": "0,034", "CSI:FingerIDScore": "-324,095", "ZodiacScore": NaN, "SiriusScoreNormalized": "1,000", "SiriusScore": "92,012", "molecularFormula": "C25H30O9", "adduct": "[M - H]-", "precursorFormula": "C25H29O9-", "InChIkey2D": "VUJFFBGJRUFEKJ", "InChI": "InChI=1S/C25H30O9/c1-12(5-7-26)23(29)32…	[['{"structurePerIdRank": 1, "formulaRank": 1, "ConfidenceScoreExact": "0,023", "ConfidenceScoreApproximate": "0,056", "CSI:FingerIDScore": "-315,096", "ZodiacScore": NaN, "SiriusScoreNormalized": "1,000", "SiriusScore": "68,559", "molecularFormula": "C25H30O9", "adduct": "[M - H]-", "precursorFormula": "C25H29O9-", "InChIkey2D": "RKENNDDTWAKEFP", "InChI": "InChI=1S/C25H30O9/c1-13-4-5-18-14(2)10-…		presumed PF	prenylated	relevant	relevant	relevant	0	0							[['{"canopus:molecularFormula": "C25H30O9", "canopus:adduct": "[M - H]-", "canopus:ClassyFire#most specific class": "3\'-hydroxyflavonoids", "canopus:ClassyFire#most specific class Probability": "0,772"}']]	[['{"canopus:molecularFormula": "C25H30O9", "canopus:adduct": "[M - H]-", "canopus:ClassyFire#most specific class": "3\'-hydroxyflavonoids", "canopus:ClassyFire#most specific class Probability": "0,868"}']]	[['{"canopus:molecularFormula": "C25H30O9", "canopus:adduct": "[M - H]-", "canopus:ClassyFire#most specific class": "Catechols", "canopus:ClassyFire#most specific class Probability": "0,979"}']]	9.2622	9.7826	473.182	473.181	473.182	533900	72810	6048	533900	32	1	0.18	20
3965		0			3965__mz375.10871__rt9.53	9.52817	375.109	471600	32560		fraction 12						[['{"structurePerIdRank": 1, "formulaRank": 1, "ConfidenceScoreExact": "0,242", "ConfidenceScoreApproximate": "0,242", "CSI:FingerIDScore": "-131,941", "ZodiacScore": NaN, "SiriusScoreNormalized": "1,000", "SiriusScore": "62,428", "molecularFormula": "C19H20O8", "adduct": "[M - H]-", "precursorFormula": "C19H19O8-", "InChIkey2D": "ABIJRPKPVBZTCW", "InChI": "InChI=1S/C19H20O8/c1-23-14-6-9(5-11(21)…	[['{"structurePerIdRank": 1, "formulaRank": 1, "ConfidenceScoreExact": "0,180", "ConfidenceScoreApproximate": "0,180", "CSI:FingerIDScore": "-182,245", "ZodiacScore": NaN, "SiriusScoreNormalized": "1,000", "SiriusScore": "121,112", "molecularFormula": "C19H20O8", "adduct": "[M - H]-", "precursorFormula": "C19H19O8-", "InChIkey2D": "ABIJRPKPVBZTCW", "InChI": "InChI=1S/C19H20O8/c1-23-14-6-9(5-11(21…	[['{"structurePerIdRank": 1, "formulaRank": 1, "ConfidenceScoreExact": "0,111", "ConfidenceScoreApproximate": "0,111", "CSI:FingerIDScore": "-294,979", "ZodiacScore": NaN, "SiriusScoreNormalized": "0,995", "SiriusScore": "101,249", "molecularFormula": "C19H20O8", "adduct": "[M - H]-", "precursorFormula": "C19H19O8-", "InChIkey2D": "ABIJRPKPVBZTCW", "InChI": "InChI=1S/C19H20O8/c1-23-14-6-9(5-11(21…		not PF	prenylated	relevant	relevant	relevant	0	0							[['{"canopus:molecularFormula": "C19H20O8", "canopus:adduct": "[M - H]-", "canopus:ClassyFire#most specific class": "3\'-O-methylated flavonoids", "canopus:ClassyFire#most specific class Probability": "0,634"}']]	[['{"canopus:molecularFormula": "C19H20O8", "canopus:adduct": "[M - H]-", "canopus:ClassyFire#most specific class": "Chromones", "canopus:ClassyFire#most specific class Probability": "0,594"}']]	[['{"canopus:molecularFormula": "C19H20O8", "canopus:adduct": "[M - H]-", "canopus:ClassyFire#most specific class": "2\'-Hydroxy-dihydrochalcones", "canopus:ClassyFire#most specific class Probability": "0,817"}']]	9.4334	9.6558	375.109	375.108	375.109	471600	32560	4768	471600	12	1	0.144	16
3976		0			3976__mz507.16363__rt9.56	9.556	507.164	187200	26820		fraction 12						[['{"structurePerIdRank": 1, "formulaRank": 1, "ConfidenceScoreExact": "0,019", "ConfidenceScoreApproximate": "0,019", "CSI:FingerIDScore": "-457,821", "ZodiacScore": NaN, "SiriusScoreNormalized": "0,879", "SiriusScore": "34,481", "molecularFormula": "C28H28O9", "adduct": "[M - H]-", "precursorFormula": "C28H27O9-", "InChIkey2D": "DUDLUWWYMRDOCH", "InChI": "InChI=1S/C28H28O9/c1-31-22-13-17(14-23(…	[['{"structurePerIdRank": 1, "formulaRank": 2, "ConfidenceScoreExact": "0,062", "ConfidenceScoreApproximate": "0,062", "CSI:FingerIDScore": "-306,456", "ZodiacScore": NaN, "SiriusScoreNormalized": "0,130", "SiriusScore": "34,153", "molecularFormula": "C28H28O9", "adduct": "[M - H]-", "precursorFormula": "C28H27O9-", "InChIkey2D": "SKKWSKCEOJTJQT", "InChI": "InChI=1S/C28H28O9/c1-13(29)22-19(35-4)1…	[['{"structurePerIdRank": 1, "formulaRank": 1, "ConfidenceScoreExact": "0,049", "ConfidenceScoreApproximate": "0,049", "CSI:FingerIDScore": "-331,603", "ZodiacScore": NaN, "SiriusScoreNormalized": "0,999", "SiriusScore": "38,009", "molecularFormula": "C28H28O9", "adduct": "[M - H]-", "precursorFormula": "C28H27O9-", "InChIkey2D": "SKKWSKCEOJTJQT", "InChI": "InChI=1S/C28H28O9/c1-13(29)22-19(35-4)1…		presumed PF	prenylated	relevant	relevant	relevant	0	0							[['{"canopus:molecularFormula": "C28H28O9", "canopus:adduct": "[M - H]-", "canopus:ClassyFire#most specific class": "Tetralins", "canopus:ClassyFire#most specific class Probability": "0,604"}']]	[['{"canopus:molecularFormula": "C24H32N2O6S2", "canopus:adduct": "[M - H]-", "canopus:ClassyFire#most specific class": "Alpha amino acid amides", "canopus:ClassyFire#most specific class Probability": "0,636"}']]	[['{"canopus:molecularFormula": "C28H28O9", "canopus:adduct": "[M - H]-", "canopus:ClassyFire#most specific class": "3\'-hydroxyflavonoids", "canopus:ClassyFire#most specific class Probability": "0,556"}']]	9.4616	9.8021	507.164	507.163	507.164	187200	26820	6092	187200	9	1	0.063	7
3985		0			3985__mz325.07187__rt9.58	9.5765	325.072	272600	20850		fraction 4						[['{"structurePerIdRank": 1, "formulaRank": 1, "ConfidenceScoreExact": "0,047", "ConfidenceScoreApproximate": "0,047", "CSI:FingerIDScore": "-194,924", "ZodiacScore": NaN, "SiriusScoreNormalized": "1,000", "SiriusScore": "79,941", "molecularFormula": "C18H14O6", "adduct": "[M - H]-", "precursorFormula": "C18H13O6-", "InChIkey2D": "BTUICZZVRDNUHT", "InChI": "InChI=1S/C18H14O6/c1-23-14-8-10(2-7-13(…	[['{"structurePerIdRank": 1, "formulaRank": 1, "ConfidenceScoreExact": "0,041", "ConfidenceScoreApproximate": "0,041", "CSI:FingerIDScore": "-164,781", "ZodiacScore": NaN, "SiriusScoreNormalized": "0,998", "SiriusScore": "70,593", "molecularFormula": "C18H14O6", "adduct": "[M - H]-", "precursorFormula": "C18H13O6-", "InChIkey2D": "BTUICZZVRDNUHT", "InChI": "InChI=1S/C18H14O6/c1-23-14-8-10(2-7-13(…	[['{"structurePerIdRank": 1, "formulaRank": 1, "ConfidenceScoreExact": "0,449", "ConfidenceScoreApproximate": "0,449", "CSI:FingerIDScore": "-121,700", "ZodiacScore": NaN, "SiriusScoreNormalized": "0,984", "SiriusScore": "88,129", "molecularFormula": "C18H14O6", "adduct": "[M - H]-", "precursorFormula": "C18H13O6-", "InChIkey2D": "FRGQUTFBRMOBND", "InChI": "InChI=1S/C18H14O6/c1-22-15-7-10(3-5-13(…		not PF	NA	relevant	relevant	NA	0	0							[['{"canopus:molecularFormula": "C18H14O6", "canopus:adduct": "[M - H]-", "canopus:ClassyFire#most specific class": "2\'-Hydroxychalcones", "canopus:ClassyFire#most specific class Probability": "0,638"}']]	[['{"canopus:molecularFormula": "C18H14O6", "canopus:adduct": "[M - H]-", "canopus:ClassyFire#most specific class": "Curcuminoids", "canopus:ClassyFire#most specific class Probability": "0,715"}']]	[['{"canopus:molecularFormula": "C18H14O6", "canopus:adduct": "[M - H]-", "canopus:ClassyFire#most specific class": "Methoxyphenols", "canopus:ClassyFire#most specific class Probability": "0,905"}']]	9.4782	9.6777	325.072	325.071	325.072	272600	20850	6342	272600	42	1	0.342	38
3995		0		214	3995__mz345.09806__rt9.59	9.58983	345.098	574100	42780		fraction 11						[['{"structurePerIdRank": 1, "formulaRank": 1, "ConfidenceScoreExact": "0,417", "ConfidenceScoreApproximate": "0,417", "CSI:FingerIDScore": "-111,630", "ZodiacScore": NaN, "SiriusScoreNormalized": "1,000", "SiriusScore": "111,180", "molecularFormula": "C18H18O7", "adduct": "[M - H]-", "precursorFormula": "C18H17O7-", "InChIkey2D": "PSQNZFFDWLQECV", "InChI": "InChI=1S/C18H18O7/c1-22-12-5-4-9(6-10(…	[['{"structurePerIdRank": 1, "formulaRank": 1, "ConfidenceScoreExact": "0,204", "ConfidenceScoreApproximate": "0,262", "CSI:FingerIDScore": "-124,297", "ZodiacScore": NaN, "SiriusScoreNormalized": "1,000", "SiriusScore": "184,524", "molecularFormula": "C18H18O7", "adduct": "[M - H]-", "precursorFormula": "C18H17O7-", "InChIkey2D": "PSQNZFFDWLQECV", "InChI": "InChI=1S/C18H18O7/c1-22-12-5-4-9(6-10(…	[['{"structurePerIdRank": 1, "formulaRank": 1, "ConfidenceScoreExact": "0,072", "ConfidenceScoreApproximate": "0,180", "CSI:FingerIDScore": "-195,174", "ZodiacScore": NaN, "SiriusScoreNormalized": "1,000", "SiriusScore": "141,378", "molecularFormula": "C18H18O7", "adduct": "[M - H]-", "precursorFormula": "C18H17O7-", "InChIkey2D": "PSQNZFFDWLQECV", "InChI": "InChI=1S/C18H18O7/c1-22-12-5-4-9(6-10(…		not PF	NA	relevant	relevant	NA	0	0							[['{"canopus:molecularFormula": "C18H18O7", "canopus:adduct": "[M - H]-", "canopus:ClassyFire#most specific class": "3\'-O-methylated flavonoids", "canopus:ClassyFire#most specific class Probability": "0,606"}']]	[['{"canopus:molecularFormula": "C18H18O7", "canopus:adduct": "[M - H]-", "canopus:ClassyFire#most specific class": "O-methylated flavonoids", "canopus:ClassyFire#most specific class Probability": "0,711"}']]	[['{"canopus:molecularFormula": "C18H18O7", "canopus:adduct": "[M - H]-", "canopus:ClassyFire#most specific class": "Chalcones and dihydrochalcones", "canopus:ClassyFire#most specific class Probability": "0,519"}']]	9.4567	9.7488	345.098	345.098	345.099	574100	42780	2868	574100	30	1	0.234	26
4021		0		214	4021__mz473.18166__rt9.63	9.63067	473.182	421400	35050		fraction 11						[['{"structurePerIdRank": 1, "formulaRank": 1, "ConfidenceScoreExact": "0,085", "ConfidenceScoreApproximate": "0,085", "CSI:FingerIDScore": "-335,009", "ZodiacScore": NaN, "SiriusScoreNormalized": "0,998", "SiriusScore": "25,787", "molecularFormula": "C25H30O9", "adduct": "[M - H]-", "precursorFormula": "C25H29O9-", "InChIkey2D": "MUMXMGJVVACIFK", "InChI": "InChI=1S/C25H30O9/c1-15(26)31-12-19(7-1…	[['{"structurePerIdRank": 1, "formulaRank": 1, "ConfidenceScoreExact": "0,036", "ConfidenceScoreApproximate": "0,036", "CSI:FingerIDScore": "-314,754", "ZodiacScore": NaN, "SiriusScoreNormalized": "1,000", "SiriusScore": "94,547", "molecularFormula": "C25H30O9", "adduct": "[M - H]-", "precursorFormula": "C25H29O9-", "InChIkey2D": "VUJFFBGJRUFEKJ", "InChI": "InChI=1S/C25H30O9/c1-12(5-7-26)23(29)32…	[['{"structurePerIdRank": 1, "formulaRank": 1, "ConfidenceScoreExact": "0,013", "ConfidenceScoreApproximate": "0,095", "CSI:FingerIDScore": "-360,415", "ZodiacScore": NaN, "SiriusScoreNormalized": "0,994", "SiriusScore": "61,735", "molecularFormula": "C25H30O9", "adduct": "[M - H]-", "precursorFormula": "C25H29O9-", "InChIkey2D": "RKENNDDTWAKEFP", "InChI": "InChI=1S/C25H30O9/c1-13-4-5-18-14(2)10-…		presumed PF	prenylated	relevant	relevant	relevant	0	0							[['{"canopus:molecularFormula": "C25H30O9", "canopus:adduct": "[M - H]-", "canopus:ClassyFire#most specific class": "3\'-hydroxyflavonoids", "canopus:ClassyFire#most specific class Probability": "0,804"}']]	[['{"canopus:molecularFormula": "C25H30O9", "canopus:adduct": "[M - H]-", "canopus:ClassyFire#most specific class": "3\'-hydroxyflavonoids", "canopus:ClassyFire#most specific class Probability": "0,807"}']]	[['{"canopus:molecularFormula": "C25H30O9", "canopus:adduct": "[M - H]-", "canopus:ClassyFire#most specific class": "3\'-hydroxyflavonoids", "canopus:ClassyFire#most specific class Probability": "0,854"}']]	9.5554	9.8801	473.182	473.181	473.182	421400	35050	11870	421400	18	1	0.126	14
4028		0	107	214	4028__mz439.17631__rt9.64	9.64283	439.176	2053000	288900		fraction 12			coelution 473.1814		paulodiplacone D (0.873)	[['{"structurePerIdRank": 1, "formulaRank": 1, "ConfidenceScoreExact": "0,086", "ConfidenceScoreApproximate": "0,086", "CSI:FingerIDScore": "-254,835", "ZodiacScore": NaN, "SiriusScoreNormalized": "1,000", "SiriusScore": "35,074", "molecularFormula": "C25H28O7", "adduct": "[M - H]-", "precursorFormula": "C25H27O7-", "InChIkey2D": "AZJHCBAWHISFNV", "InChI": "InChI=1S/C25H28O7/c1-12(2)5-7-15-23(30)…	[['{"structurePerIdRank": 1, "formulaRank": 1, "ConfidenceScoreExact": "0,036", "ConfidenceScoreApproximate": "0,035", "CSI:FingerIDScore": "-221,126", "ZodiacScore": NaN, "SiriusScoreNormalized": "1,000", "SiriusScore": "40,303", "molecularFormula": "C25H28O7", "adduct": "[M - H]-", "precursorFormula": "C25H27O7-", "InChIkey2D": "AZJHCBAWHISFNV", "InChI": "InChI=1S/C25H28O7/c1-12(2)5-7-15-23(30)…	[['{"structurePerIdRank": 1, "formulaRank": 1, "ConfidenceScoreExact": "0,287", "ConfidenceScoreApproximate": "0,287", "CSI:FingerIDScore": "-187,385", "ZodiacScore": NaN, "SiriusScoreNormalized": "0,992", "SiriusScore": "39,796", "molecularFormula": "C25H28O7", "adduct": "[M - H]-", "precursorFormula": "C25H27O7-", "InChIkey2D": "AZJHCBAWHISFNV", "InChI": "InChI=1S/C25H28O7/c1-12(2)5-7-15-23(30)…		presumed PF	prenylated	relevant	relevant	relevant	1	0						1	[['{"canopus:molecularFormula": "C25H28O7", "canopus:adduct": "[M - H]-", "canopus:ClassyFire#most specific class": "3\'-hydroxyflavonoids", "canopus:ClassyFire#most specific class Probability": "0,829"}']]	[['{"canopus:molecularFormula": "C25H28O7", "canopus:adduct": "[M - H]-", "canopus:ClassyFire#most specific class": "3\'-hydroxyflavonoids", "canopus:ClassyFire#most specific class Probability": "0,765"}']]	[['{"canopus:molecularFormula": "C25H28O7", "canopus:adduct": "[M - H]-", "canopus:ClassyFire#most specific class": "6-prenylated flavanones", "canopus:ClassyFire#most specific class Probability": "0,688"}']]	9.4381	9.8948	439.176	439.176	439.177	2053000	288900	2437	2053000	29	1	0.27	30
4036		0		214	4036__mz507.16365__rt9.65	9.6505	507.164	193300	26620		fraction 12						[['{"structurePerIdRank": 1, "formulaRank": 2, "ConfidenceScoreExact": "0,014", "ConfidenceScoreApproximate": "0,014", "CSI:FingerIDScore": "-462,356", "ZodiacScore": NaN, "SiriusScoreNormalized": "0,343", "SiriusScore": "31,791", "molecularFormula": "C28H28O9", "adduct": "[M - H]-", "precursorFormula": "C28H27O9-", "InChIkey2D": "DUDLUWWYMRDOCH", "InChI": "InChI=1S/C28H28O9/c1-31-22-13-17(14-23(…	[['{"structurePerIdRank": 1, "formulaRank": 1, "ConfidenceScoreExact": "0,021", "ConfidenceScoreApproximate": "0,021", "CSI:FingerIDScore": "-465,593", "ZodiacScore": NaN, "SiriusScoreNormalized": "1,000", "SiriusScore": "42,982", "molecularFormula": "C28H28O9", "adduct": "[M - H]-", "precursorFormula": "C28H27O9-", "InChIkey2D": "DUDLUWWYMRDOCH", "InChI": "InChI=1S/C28H28O9/c1-31-22-13-17(14-23(…	[['{"structurePerIdRank": 1, "formulaRank": 1, "ConfidenceScoreExact": "0,021", "ConfidenceScoreApproximate": "0,021", "CSI:FingerIDScore": "-419,229", "ZodiacScore": NaN, "SiriusScoreNormalized": "0,854", "SiriusScore": "40,185", "molecularFormula": "C28H28O9", "adduct": "[M - H]-", "precursorFormula": "C28H27O9-", "InChIkey2D": "DUDLUWWYMRDOCH", "InChI": "InChI=1S/C28H28O9/c1-31-22-13-17(14-23(…			prenylated	relevant	relevant	relevant	0	0							[['{"canopus:molecularFormula": "C24H32N2O6S2", "canopus:adduct": "[M - H]-", "canopus:ClassyFire#most specific class": "Benzenesulfonamides", "canopus:ClassyFire#most specific class Probability": "0,538"}']]	[['{"canopus:molecularFormula": "C28H28O9", "canopus:adduct": "[M - H]-", "canopus:ClassyFire#most specific class": "Benzopyrans", "canopus:ClassyFire#most specific class Probability": "0,503"}']]	[['{"canopus:molecularFormula": "C28H28O9", "canopus:adduct": "[M - H]-", "canopus:ClassyFire#most specific class": "4\'-hydroxyflavonoids", "canopus:ClassyFire#most specific class Probability": "0,636"}']]	9.4812	9.7992	507.164	507.163	507.164	193300	26620	6396	193300	12	1	0.027	3
4045		0			4045__mz469.15037__rt9.68	9.681	469.15	155300	16630		fraction 13						[['{"structurePerIdRank": 1, "formulaRank": 1, "ConfidenceScoreExact": "0,066", "ConfidenceScoreApproximate": "0,066", "CSI:FingerIDScore": "-389,673", "ZodiacScore": NaN, "SiriusScoreNormalized": "1,000", "SiriusScore": "74,319", "molecularFormula": "C25H26O9", "adduct": "[M - H]-", "precursorFormula": "C25H25O9-", "InChIkey2D": "TVFQLZLJOTZQQW", "InChI": "InChI=1S/C25H26O9/c1-11-15(26)5-6-16(34…	[['{"structurePerIdRank": 1, "formulaRank": 1, "ConfidenceScoreExact": "0,198", "ConfidenceScoreApproximate": "0,198", "CSI:FingerIDScore": "-335,665", "ZodiacScore": NaN, "SiriusScoreNormalized": "0,891", "SiriusScore": "79,411", "molecularFormula": "C25H26O9", "adduct": "[M - H]-", "precursorFormula": "C25H25O9-", "InChIkey2D": "VJBROQGGVVYKSL", "InChI": "InChI=1S/C25H26O9/c1-4-6-14(26)8-13-9-1…	[['{"structurePerIdRank": 1, "formulaRank": 1, "ConfidenceScoreExact": "0,065", "ConfidenceScoreApproximate": "0,065", "CSI:FingerIDScore": "-417,617", "ZodiacScore": NaN, "SiriusScoreNormalized": "0,975", "SiriusScore": "86,542", "molecularFormula": "C25H26O9", "adduct": "[M - H]-", "precursorFormula": "C25H25O9-", "InChIkey2D": "TVFQLZLJOTZQQW", "InChI": "InChI=1S/C25H26O9/c1-11-15(26)5-6-16(34…		uncertain	prenylated	relevant	relevant	relevant	1	0						1	[['{"canopus:molecularFormula": "C25H26O9", "canopus:adduct": "[M - H]-", "canopus:ClassyFire#most specific class": "Flavanonols", "canopus:ClassyFire#most specific class Probability": "0,553"}']]	[['{"canopus:molecularFormula": "C25H26O9", "canopus:adduct": "[M - H]-", "canopus:ClassyFire#most specific class": "Chromones", "canopus:ClassyFire#most specific class Probability": "0,831"}']]	[['{"canopus:molecularFormula": "C25H26O9", "canopus:adduct": "[M - H]-", "canopus:ClassyFire#most specific class": "6-prenylated flavanones", "canopus:ClassyFire#most specific class Probability": "0,786"}']]	9.5374	9.8878	469.15	469.15	469.151	155300	16630	6493	155300	6	1	0.045	5
4054		0			4054__mz455.17119__rt9.69	9.69217	455.171	112600	14980		fraction 12			PF possible, fragmentation 1, missing the NL 86 and the ion at mz65			[['{"structurePerIdRank": 1, "formulaRank": 1, "ConfidenceScoreExact": "0,102", "ConfidenceScoreApproximate": "0,102", "CSI:FingerIDScore": "-267,652", "ZodiacScore": NaN, "SiriusScoreNormalized": "1,000", "SiriusScore": "35,472", "molecularFormula": "C25H28O8", "adduct": "[M - H]-", "precursorFormula": "C25H27O8-", "InChIkey2D": "SDNAMNDIWKXJAS", "InChI": "InChI=1S/C25H28O8/c1-28-20-11-16(12-21(…	[['{"structurePerIdRank": 1, "formulaRank": 1, "ConfidenceScoreExact": "0,173", "ConfidenceScoreApproximate": "0,173", "CSI:FingerIDScore": "-281,511", "ZodiacScore": NaN, "SiriusScoreNormalized": "1,000", "SiriusScore": "30,046", "molecularFormula": "C25H28O8", "adduct": "[M - H]-", "precursorFormula": "C25H27O8-", "InChIkey2D": "SDNAMNDIWKXJAS", "InChI": "InChI=1S/C25H28O8/c1-28-20-11-16(12-21(…	[['{"structurePerIdRank": 1, "formulaRank": 1, "ConfidenceScoreExact": "0,305", "ConfidenceScoreApproximate": "0,305", "CSI:FingerIDScore": "-401,314", "ZodiacScore": NaN, "SiriusScoreNormalized": "0,926", "SiriusScore": "36,141", "molecularFormula": "C25H28O8", "adduct": "[M - H]-", "precursorFormula": "C25H27O8-", "InChIkey2D": "SDNAMNDIWKXJAS", "InChI": "InChI=1S/C25H28O8/c1-28-20-11-16(12-21(…		uncertain	prenylated	relevant	relevant	relevant	0	0							[['{"canopus:molecularFormula": "C25H28O8", "canopus:adduct": "[M - H]-", "canopus:ClassyFire#most specific class": "Benzopyrans", "canopus:ClassyFire#most specific class Probability": "0,520"}']]	[['{"canopus:molecularFormula": "C25H28O8", "canopus:adduct": "[M - H]-", "canopus:ClassyFire#most specific class": "Catechols", "canopus:ClassyFire#most specific class Probability": "0,996"}']]	[['{"canopus:molecularFormula": "C25H28O8", "canopus:adduct": "[M - H]-", "canopus:ClassyFire#most specific class": "1-benzopyrans", "canopus:ClassyFire#most specific class Probability": "0,837"}']]	9.4109	9.822	455.171	455.17	455.172	112600	14980	7270	112600	12	1	0.072	8
4061		0	107	214	4061__mz485.1818__rt9.7	9.69767	485.182	332900	25390		fraction 3						[['{"structurePerIdRank": 1, "formulaRank": 1, "ConfidenceScoreExact": "0,090", "ConfidenceScoreApproximate": "0,090", "CSI:FingerIDScore": "-249,512", "ZodiacScore": NaN, "SiriusScoreNormalized": "1,000", "SiriusScore": "77,694", "molecularFormula": "C25H28O7", "adduct": "[M - H + CHO2 + H]-", "precursorFormula": "C26H29O9-", "InChIkey2D": "AZJHCBAWHISFNV", "InChI": "InChI=1S/C25H28O7/c1-12(2)5-…	[['{"structurePerIdRank": 1, "formulaRank": 1, "ConfidenceScoreExact": "0,228", "ConfidenceScoreApproximate": "0,228", "CSI:FingerIDScore": "-193,436", "ZodiacScore": NaN, "SiriusScoreNormalized": "1,000", "SiriusScore": "95,248", "molecularFormula": "C25H28O7", "adduct": "[M - H + CHO2 + H]-", "precursorFormula": "C26H29O9-", "InChIkey2D": "VLHJRSJTZRNAKR", "InChI": "InChI=1S/C25H28O7/c1-12(2)5-…	[['{"structurePerIdRank": 1, "formulaRank": 1, "ConfidenceScoreExact": "0,215", "ConfidenceScoreApproximate": "0,215", "CSI:FingerIDScore": "-201,607", "ZodiacScore": NaN, "SiriusScoreNormalized": "0,999", "SiriusScore": "129,775", "molecularFormula": "C25H28O7", "adduct": "[M - H + CHO2 + H]-", "precursorFormula": "C26H29O9-", "InChIkey2D": "VLHJRSJTZRNAKR", "InChI": "InChI=1S/C25H28O7/c1-12(2)5…		presumed PF	prenylated	relevant	relevant	relevant	0	0							[['{"canopus:molecularFormula": "C25H27O7", "canopus:adduct": "[M + CHO2 + H]-", "canopus:ClassyFire#most specific class": "O-methylated flavonoids", "canopus:ClassyFire#most specific class Probability": "0,810"}', '{"canopus:molecularFormula": "C25H28O7", "canopus:adduct": "[M - H + CHO2 + H]-", "canopus:ClassyFire#most specific class": "Hydroxyflavonoids", "canopus:ClassyFire#most specific clas…	[['{"canopus:molecularFormula": "C25H27O7", "canopus:adduct": "[M + CHO2 + H]-", "canopus:ClassyFire#most specific class": "Pyranoflavonoids", "canopus:ClassyFire#most specific class Probability": "0,656"}', '{"canopus:molecularFormula": "C25H28O7", "canopus:adduct": "[M - H + CHO2 + H]-", "canopus:ClassyFire#most specific class": "5-hydroxyflavonoids", "canopus:ClassyFire#most specific class Pro…	[['{"canopus:molecularFormula": "C25H27O7", "canopus:adduct": "[M + CHO2 + H]-", "canopus:ClassyFire#most specific class": "O-methylated flavonoids", "canopus:ClassyFire#most specific class Probability": "0,655"}', '{"canopus:molecularFormula": "C25H28O7", "canopus:adduct": "[M - H + CHO2 + H]-", "canopus:ClassyFire#most specific class": "5-hydroxyflavonoids", "canopus:ClassyFire#most specific cl…	9.4848	9.8154	485.182	485.181	485.183	332900	25390	1577	332900	27	1	0.297	33
4077		0			4077__mz471.16596__rt9.72	9.719	471.166	818500	87770		fraction 13						[['{"structurePerIdRank": 1, "formulaRank": 1, "ConfidenceScoreExact": "0,175", "ConfidenceScoreApproximate": "0,175", "CSI:FingerIDScore": "-323,012", "ZodiacScore": NaN, "SiriusScoreNormalized": "1,000", "SiriusScore": "123,898", "molecularFormula": "C25H28O9", "adduct": "[M - H]-", "precursorFormula": "C25H27O9-", "InChIkey2D": "GNIIWHFULAGMSB", "InChI": "InChI=1S/C25H28O9/c1-10(2)5-12-18(11(3…	[['{"structurePerIdRank": 1, "formulaRank": 1, "ConfidenceScoreExact": "0,161", "ConfidenceScoreApproximate": "0,161", "CSI:FingerIDScore": "-361,919", "ZodiacScore": NaN, "SiriusScoreNormalized": "1,000", "SiriusScore": "211,943", "molecularFormula": "C25H28O9", "adduct": "[M - H]-", "precursorFormula": "C25H27O9-", "InChIkey2D": "GNIIWHFULAGMSB", "InChI": "InChI=1S/C25H28O9/c1-10(2)5-12-18(11(3…	[['{"structurePerIdRank": 1, "formulaRank": 1, "ConfidenceScoreExact": "0,273", "ConfidenceScoreApproximate": "0,273", "CSI:FingerIDScore": "-350,891", "ZodiacScore": NaN, "SiriusScoreNormalized": "1,000", "SiriusScore": "269,677", "molecularFormula": "C25H28O9", "adduct": "[M - H]-", "precursorFormula": "C25H27O9-", "InChIkey2D": "YCCGLTFTIMXHAZ", "InChI": "InChI=1S/C25H28O9/c1-11(21-20(33-3)9-1…		presumed PF	prenylated	relevant	relevant	relevant	0	0							[['{"canopus:molecularFormula": "C25H28O9", "canopus:adduct": "[M - H]-", "canopus:ClassyFire#most specific class": "Flavanonols", "canopus:ClassyFire#most specific class Probability": "0,917"}']]	[['{"canopus:molecularFormula": "C25H28O9", "canopus:adduct": "[M - H]-", "canopus:ClassyFire#most specific class": "7-O-methylated flavonoids", "canopus:ClassyFire#most specific class Probability": "0,550"}']]	[['{"canopus:molecularFormula": "C25H28O9", "canopus:adduct": "[M - H]-", "canopus:ClassyFire#most specific class": "O-methylated flavonoids", "canopus:ClassyFire#most specific class Probability": "0,701"}']]	9.5691	9.9157	471.166	471.165	471.166	818500	87770	10570	818500	9	1	0.045	5
4082		0		183	4082__mz373.0931__rt9.74	9.74367	373.093	140600	37140		fraction 5			not PF			[['{"structurePerIdRank": 1, "formulaRank": 1, "ConfidenceScoreExact": "0,032", "ConfidenceScoreApproximate": "0,116", "CSI:FingerIDScore": "-240,000", "ZodiacScore": NaN, "SiriusScoreNormalized": "1,000", "SiriusScore": "50,381", "molecularFormula": "C19H18O8", "adduct": "[M - H]-", "precursorFormula": "C19H17O8-", "InChIkey2D": "GAQSUFOBIREXHT", "InChI": "InChI=1S/C19H18O8/c1-23-9-4-11(20)17-15…	[['{"structurePerIdRank": 1, "formulaRank": 1, "ConfidenceScoreExact": "0,018", "ConfidenceScoreApproximate": "0,027", "CSI:FingerIDScore": "-211,192", "ZodiacScore": NaN, "SiriusScoreNormalized": "0,999", "SiriusScore": "106,711", "molecularFormula": "C19H18O8", "adduct": "[M - H]-", "precursorFormula": "C19H17O8-", "InChIkey2D": "WVDMIOIJGFCRJQ", "InChI": "InChI=1S/C19H18O8/c1-23-14-6-9(5-11(21…	[['{"structurePerIdRank": 1, "formulaRank": 1, "ConfidenceScoreExact": "0,081", "ConfidenceScoreApproximate": "0,081", "CSI:FingerIDScore": "-231,980", "ZodiacScore": NaN, "SiriusScoreNormalized": "0,995", "SiriusScore": "83,514", "molecularFormula": "C19H18O8", "adduct": "[M - H]-", "precursorFormula": "C19H17O8-", "InChIkey2D": "WVDMIOIJGFCRJQ", "InChI": "InChI=1S/C19H18O8/c1-23-14-6-9(5-11(21)…			NA	relevant	relevant	NA	0	0							[['{"canopus:molecularFormula": "C19H18O8", "canopus:adduct": "[M - H]-", "canopus:ClassyFire#most specific class": "Epigallocatechins", "canopus:ClassyFire#most specific class Probability": "0,667"}']]	[['{"canopus:molecularFormula": "C19H18O8", "canopus:adduct": "[M - H]-", "canopus:ClassyFire#most specific class": "M-methoxybenzoic acids and derivatives", "canopus:ClassyFire#most specific class Probability": "0,643"}']]	[['{"canopus:molecularFormula": "C19H18O8", "canopus:adduct": "[M - H]-", "canopus:ClassyFire#most specific class": "Depsides and depsidones", "canopus:ClassyFire#most specific class Probability": "0,593"}']]	9.5221	10.1669	373.093	373.093	373.094	140600	37140	6116	140600	29	1	0.135	15
4092		0		183	4092__mz515.19255__rt9.75	9.75267	515.193	136400	17010		fraction 5						[['{"structurePerIdRank": 1, "formulaRank": 1, "ConfidenceScoreExact": "0,104", "ConfidenceScoreApproximate": "0,104", "CSI:FingerIDScore": "-371,385", "ZodiacScore": NaN, "SiriusScoreNormalized": "1,000", "SiriusScore": "62,987", "molecularFormula": "C27H32O10", "adduct": "[M - H]-", "precursorFormula": "C27H31O10-", "InChIkey2D": "ZTVUGOZNKOVPKI", "InChI": "InChI=1S/C27H32O10/c1-11(2)5-15(29)21…	[['{"structurePerIdRank": 1, "formulaRank": 1, "ConfidenceScoreExact": "0,167", "ConfidenceScoreApproximate": "0,167", "CSI:FingerIDScore": "-393,951", "ZodiacScore": NaN, "SiriusScoreNormalized": "1,000", "SiriusScore": "82,494", "molecularFormula": "C27H32O10", "adduct": "[M - H]-", "precursorFormula": "C27H31O10-", "InChIkey2D": "PZUXBOOTCVDSCJ", "InChI": "InChI=1S/C27H32O10/c1-34-22-10-15(4-7…	[['{"structurePerIdRank": 1, "formulaRank": 1, "ConfidenceScoreExact": "0,057", "ConfidenceScoreApproximate": "0,057", "CSI:FingerIDScore": "-388,207", "ZodiacScore": NaN, "SiriusScoreNormalized": "0,947", "SiriusScore": "69,146", "molecularFormula": "C27H32O10", "adduct": "[M - H]-", "precursorFormula": "C27H31O10-", "InChIkey2D": "BANYMHZCKAJMEU", "InChI": "InChI=1S/C27H32O10/c1-13(11-28)26(29)…		presumed PF	prenylated	relevant	relevant	relevant	0	0							[['{"canopus:molecularFormula": "C27H32O10", "canopus:adduct": "[M - H]-", "canopus:ClassyFire#most specific class": "Xanthenes", "canopus:ClassyFire#most specific class Probability": "0,551"}']]	[['{"canopus:molecularFormula": "C27H32O10", "canopus:adduct": "[M - H]-", "canopus:ClassyFire#most specific class": "Benzopyrans", "canopus:ClassyFire#most specific class Probability": "0,558"}']]	[['{"canopus:molecularFormula": "C27H32O10", "canopus:adduct": "[M - H]-", "canopus:ClassyFire#most specific class": "Alkyl-phenylketones", "canopus:ClassyFire#most specific class Probability": "0,507"}']]	9.5868	9.8504	515.193	515.192	515.194	136400	17010	5146	136400	9	1	0.081	9
4104		0		17	4104__mz471.20255__rt9.77	9.773	471.203	349500	30960		fraction 13			glycoside,FG17, our classifier gives better class, the prenylation is hidden in canopus classification naming			[['{"structurePerIdRank": 1, "formulaRank": 1, "ConfidenceScoreExact": "0,121", "ConfidenceScoreApproximate": "0,121", "CSI:FingerIDScore": "-378,468", "ZodiacScore": NaN, "SiriusScoreNormalized": "1,000", "SiriusScore": "35,394", "molecularFormula": "C26H32O8", "adduct": "[M - H]-", "precursorFormula": "C26H31O8-", "InChIkey2D": "WIZTTYONBFRXCA", "InChI": "InChI=1S/C26H32O8/c1-14(2)15(8-9-26(3,4…	[['{"structurePerIdRank": 1, "formulaRank": 1, "ConfidenceScoreExact": "0,370", "ConfidenceScoreApproximate": "0,370", "CSI:FingerIDScore": "-265,849", "ZodiacScore": NaN, "SiriusScoreNormalized": "1,000", "SiriusScore": "122,538", "molecularFormula": "C26H32O8", "adduct": "[M - H]-", "precursorFormula": "C26H31O8-", "InChIkey2D": "PMYDFIHKZVYFAG", "InChI": "InChI=1S/C26H32O8/c1-14(6-5-9-26(2,3)3…	[['{"structurePerIdRank": 1, "formulaRank": 1, "ConfidenceScoreExact": "0,139", "ConfidenceScoreApproximate": "0,261", "CSI:FingerIDScore": "-292,209", "ZodiacScore": NaN, "SiriusScoreNormalized": "0,999", "SiriusScore": "130,234", "molecularFormula": "C26H32O8", "adduct": "[M - H]-", "precursorFormula": "C26H31O8-", "InChIkey2D": "YWHHRFNOJTVNBI", "InChI": "InChI=1S/C26H32O8/c1-13(2)14(8-9-26(3,…		PF confirmed	prenylated	relevant	relevant	relevant	0	0							[['{"canopus:molecularFormula": "C26H32O8", "canopus:adduct": "[M - H]-", "canopus:ClassyFire#most specific class": "1-benzopyrans", "canopus:ClassyFire#most specific class Probability": "0,531"}']]	[['{"canopus:molecularFormula": "C26H32O8", "canopus:adduct": "[M - H]-", "canopus:ClassyFire#most specific class": "3\'-O-methylated flavonoids", "canopus:ClassyFire#most specific class Probability": "0,543"}']]	[['{"canopus:molecularFormula": "C26H32O8", "canopus:adduct": "[M - H]-", "canopus:ClassyFire#most specific class": "3\'-O-methylated flavonoids", "canopus:ClassyFire#most specific class Probability": "0,614"}']]	9.6805	10.0049	471.203	471.201	471.204	349500	30960	6194	349500	18	1	0.135	15
4111		0		17	4111__mz501.17667__rt9.79	9.79117	501.177	234900	31070		fraction 13						[['{"structurePerIdRank": 1, "formulaRank": 1, "ConfidenceScoreExact": "0,238", "ConfidenceScoreApproximate": "0,238", "CSI:FingerIDScore": "-327,005", "ZodiacScore": NaN, "SiriusScoreNormalized": "1,000", "SiriusScore": "48,924", "molecularFormula": "C26H30O10", "adduct": "[M - H]-", "precursorFormula": "C26H29O10-", "InChIkey2D": "BMYUIXRQCPBGKG", "InChI": "InChI=1S/C26H30O10/c1-12(2)3-8-15-19(…	[['{"structurePerIdRank": 1, "formulaRank": 1, "ConfidenceScoreExact": "0,115", "ConfidenceScoreApproximate": "0,115", "CSI:FingerIDScore": "-332,974", "ZodiacScore": NaN, "SiriusScoreNormalized": "0,973", "SiriusScore": "117,651", "molecularFormula": "C26H30O10", "adduct": "[M - H]-", "precursorFormula": "C26H29O10-", "InChIkey2D": "HJOUMHWYCBPLSE", "InChI": "InChI=1S/C26H30O10/c1-27-15-9-18(29-…	[['{"structurePerIdRank": 1, "formulaRank": 1, "ConfidenceScoreExact": "0,055", "ConfidenceScoreApproximate": "0,055", "CSI:FingerIDScore": "-341,497", "ZodiacScore": NaN, "SiriusScoreNormalized": "0,931", "SiriusScore": "96,101", "molecularFormula": "C26H30O10", "adduct": "[M - H]-", "precursorFormula": "C26H29O10-", "InChIkey2D": "HJOUMHWYCBPLSE", "InChI": "InChI=1S/C26H30O10/c1-27-15-9-18(29-3…		presumed PF	prenylated	relevant	relevant	relevant	0	0							[['{"canopus:molecularFormula": "C26H30O10", "canopus:adduct": "[M - H]-", "canopus:ClassyFire#most specific class": "1-benzopyrans", "canopus:ClassyFire#most specific class Probability": "0,576"}']]	[['{"canopus:molecularFormula": "C26H30O10", "canopus:adduct": "[M - H]-", "canopus:ClassyFire#most specific class": "1-benzopyrans", "canopus:ClassyFire#most specific class Probability": "0,505"}']]	[['{"canopus:molecularFormula": "C26H30O10", "canopus:adduct": "[M - H]-", "canopus:ClassyFire#most specific class": "Epigallocatechins", "canopus:ClassyFire#most specific class Probability": "0,814"}']]	9.6524	10.0447	501.177	501.176	501.177	234900	31070	10420	234900	6	1	0.045	5
4115		0		17	4115__mz633.25538__rt9.8	9.80017	633.255	124900	10040		fraction 13			glycoside-prenylated flavonoid highly possible			[nan]	[['{"structurePerIdRank": 1, "formulaRank": 1, "ConfidenceScoreExact": "0,009", "ConfidenceScoreApproximate": "0,009", "CSI:FingerIDScore": "-609,350", "ZodiacScore": NaN, "SiriusScoreNormalized": "0,713", "SiriusScore": "17,781", "molecularFormula": "C28H38N6O11", "adduct": "[M - H]-", "precursorFormula": "C28H37N6O11-", "InChIkey2D": "JUKQCRXIWQNLOV", "InChI": "InChI=1S/C28H38N6O11/c29-33-30-7-…	[['{"structurePerIdRank": 1, "formulaRank": 1, "ConfidenceScoreExact": "0,043", "ConfidenceScoreApproximate": "0,043", "CSI:FingerIDScore": "-427,815", "ZodiacScore": NaN, "SiriusScoreNormalized": "0,957", "SiriusScore": "60,078", "molecularFormula": "C32H42O13", "adduct": "[M - H]-", "precursorFormula": "C32H41O13-", "InChIkey2D": "OQAYHKPDJFJKCJ", "InChI": "InChI=1S/C32H42O13/c1-16(2)27(37)43-2…		presumed PF	prenylated	relevant	relevant	relevant	0	1			1				[nan]	[['{"canopus:molecularFormula": "C28H38N6O11", "canopus:adduct": "[M - H]-", "canopus:ClassyFire#most specific class": "Alpha amino acids and derivatives", "canopus:ClassyFire#most specific class Probability": "0,915"}']]	[['{"canopus:molecularFormula": "C32H42O13", "canopus:adduct": "[M - H]-", "canopus:ClassyFire#most specific class": "Lignan glycosides", "canopus:ClassyFire#most specific class Probability": "0,967"}']]	9.7084	9.8935	633.255	633.253	633.256	124900	10040	8824	124900	6	1	0.054	6
4148		0		117	4148__mz469.18693__rt9.84	9.83917	469.187	422200	42690		fraction 13					tomentodiplacol (0.803)	[['{"structurePerIdRank": 1, "formulaRank": 1, "ConfidenceScoreExact": "0,098", "ConfidenceScoreApproximate": "0,098", "CSI:FingerIDScore": "-271,333", "ZodiacScore": NaN, "SiriusScoreNormalized": "1,000", "SiriusScore": "42,816", "molecularFormula": "C26H30O8", "adduct": "[M - H]-", "precursorFormula": "C26H29O8-", "InChIkey2D": "KVTYWHGIZSCFLG", "InChI": "InChI=1S/C26H30O8/c1-3-5-7-9-16(27)11-1…	[['{"structurePerIdRank": 1, "formulaRank": 1, "ConfidenceScoreExact": "0,013", "ConfidenceScoreApproximate": "0,019", "CSI:FingerIDScore": "-309,030", "ZodiacScore": NaN, "SiriusScoreNormalized": "1,000", "SiriusScore": "43,337", "molecularFormula": "C26H30O8", "adduct": "[M - H]-", "precursorFormula": "C26H29O8-", "InChIkey2D": "OQRSHOCWDKCKHR", "InChI": "InChI=1S/C26H30O8/c1-11(2)19(28)18-23(3…	[['{"structurePerIdRank": 1, "formulaRank": 1, "ConfidenceScoreExact": "0,246", "ConfidenceScoreApproximate": "0,246", "CSI:FingerIDScore": "-324,419", "ZodiacScore": NaN, "SiriusScoreNormalized": "0,961", "SiriusScore": "67,712", "molecularFormula": "C26H30O8", "adduct": "[M - H]-", "precursorFormula": "C26H29O8-", "InChIkey2D": "IZMSMYAPBBZFQP", "InChI": "InChI=1S/C26H30O8/c1-13(2)6-5-7-14(3)8-…		PF confirmed	prenylated	relevant	relevant	relevant	0	0							[['{"canopus:molecularFormula": "C26H30O8", "canopus:adduct": "[M - H]-", "canopus:ClassyFire#most specific class": "Depsides and depsidones", "canopus:ClassyFire#most specific class Probability": "0,526"}']]	[['{"canopus:molecularFormula": "C26H30O8", "canopus:adduct": "[M - H]-", "canopus:ClassyFire#most specific class": "Flavans", "canopus:ClassyFire#most specific class Probability": "0,516"}']]	[['{"canopus:molecularFormula": "C26H30O8", "canopus:adduct": "[M - H]-", "canopus:ClassyFire#most specific class": "Catechins", "canopus:ClassyFire#most specific class Probability": "0,503"}']]	9.5983	10.0712	469.187	469.186	469.188	422200	42690	5238	422200	63	1	0.432	48
4151		0		117	4151__mz399.10883__rt9.85	9.848	399.109	163100	33980		fraction 12						[['{"structurePerIdRank": 1, "formulaRank": 1, "ConfidenceScoreExact": "0,466", "ConfidenceScoreApproximate": "0,466", "CSI:FingerIDScore": "-296,444", "ZodiacScore": NaN, "SiriusScoreNormalized": "1,000", "SiriusScore": "62,777", "molecularFormula": "C21H20O8", "adduct": "[M - H]-", "precursorFormula": "C21H19O8-", "InChIkey2D": "GMSPASDRJQTQSE", "InChI": "InChI=1S/C21H20O8/c1-9(2)4-5-11-12(23)8…	[['{"structurePerIdRank": 1, "formulaRank": 1, "ConfidenceScoreExact": "0,122", "ConfidenceScoreApproximate": "0,122", "CSI:FingerIDScore": "-342,970", "ZodiacScore": NaN, "SiriusScoreNormalized": "0,999", "SiriusScore": "50,745", "molecularFormula": "C21H20O8", "adduct": "[M - H]-", "precursorFormula": "C21H19O8-", "InChIkey2D": "JGGWNGRBXJWAOC", "InChI": "InChI=1S/C21H20O8/c1-25-13-4-9(5-14(26-…	[['{"structurePerIdRank": 1, "formulaRank": 1, "ConfidenceScoreExact": "0,160", "ConfidenceScoreApproximate": "0,160", "CSI:FingerIDScore": "-313,280", "ZodiacScore": NaN, "SiriusScoreNormalized": "0,910", "SiriusScore": "45,599", "molecularFormula": "C21H20O8", "adduct": "[M - H]-", "precursorFormula": "C21H19O8-", "InChIkey2D": "JGGWNGRBXJWAOC", "InChI": "InChI=1S/C21H20O8/c1-25-13-4-9(5-14(26-…		presumed PF	NA	relevant	relevant	NA	1	0				1			[['{"canopus:molecularFormula": "C21H20O8", "canopus:adduct": "[M - H]-", "canopus:ClassyFire#most specific class": "8-prenylated isoflavanones", "canopus:ClassyFire#most specific class Probability": "0,599"}']]	[['{"canopus:molecularFormula": "C21H20O8", "canopus:adduct": "[M - H]-", "canopus:ClassyFire#most specific class": "Isoflavanols", "canopus:ClassyFire#most specific class Probability": "0,593"}']]	[['{"canopus:molecularFormula": "C21H20O8", "canopus:adduct": "[M - H]-", "canopus:ClassyFire#most specific class": "Chromones", "canopus:ClassyFire#most specific class Probability": "0,812"}']]	9.5804	9.9601	399.109	399.108	399.109	163100	33980	10220	163100	6	1	0.045	5
4167		0		328	4167__mz485.18187__rt9.89	9.887	485.182	882500	69020		fraction 3						[['{"structurePerIdRank": 1, "formulaRank": 1, "ConfidenceScoreExact": "0,058", "ConfidenceScoreApproximate": "0,468", "CSI:FingerIDScore": "-358,022", "ZodiacScore": NaN, "SiriusScoreNormalized": "1,000", "SiriusScore": "83,960", "molecularFormula": "C26H30O9", "adduct": "[M - H]-", "precursorFormula": "C26H29O9-", "InChIkey2D": "BQHHNAPTXQOPBW", "InChI": "InChI=1S/C26H30O9/c1-3-5-7-9-15(27)11-1…	[['{"structurePerIdRank": 1, "formulaRank": 1, "ConfidenceScoreExact": "0,066", "ConfidenceScoreApproximate": "0,310", "CSI:FingerIDScore": "-355,403", "ZodiacScore": NaN, "SiriusScoreNormalized": "1,000", "SiriusScore": "143,658", "molecularFormula": "C26H30O9", "adduct": "[M - H]-", "precursorFormula": "C26H29O9-", "InChIkey2D": "BQHHNAPTXQOPBW", "InChI": "InChI=1S/C26H30O9/c1-3-5-7-9-15(27)11-…	[['{"structurePerIdRank": 1, "formulaRank": 1, "ConfidenceScoreExact": "0,133", "ConfidenceScoreApproximate": "0,133", "CSI:FingerIDScore": "-464,401", "ZodiacScore": NaN, "SiriusScoreNormalized": "1,000", "SiriusScore": "138,877", "molecularFormula": "C26H30O9", "adduct": "[M - H]-", "precursorFormula": "C26H29O9-", "InChIkey2D": "PPBIBCPSGVBIGQ", "InChI": "InChI=1S/C26H30O9/c1-27-15-9-18(29-3)2…		presumed PF	prenylated	relevant	relevant	relevant	0	0							[['{"canopus:molecularFormula": "C26H30O9", "canopus:adduct": "[M - H]-", "canopus:ClassyFire#most specific class": "Flavanones", "canopus:ClassyFire#most specific class Probability": "0,548"}']]	[['{"canopus:molecularFormula": "C26H30O9", "canopus:adduct": "[M - H]-", "canopus:ClassyFire#most specific class": "Butyrophenones", "canopus:ClassyFire#most specific class Probability": "0,599"}']]	[['{"canopus:molecularFormula": "C26H30O9", "canopus:adduct": "[M - H]-", "canopus:ClassyFire#most specific class": "3\'-O-methylated flavonoids", "canopus:ClassyFire#most specific class Probability": "0,820"}']]	9.7838	9.9943	485.182	485.181	485.183	882500	69020	5070	882500	51	1	0.27	30
4196		0			4196__mz341.10308__rt9.92	9.92467	341.103	210400	16290		fraction 2						[['{"structurePerIdRank": 1, "formulaRank": 1, "ConfidenceScoreExact": "0,134", "ConfidenceScoreApproximate": "0,134", "CSI:FingerIDScore": "-98,935", "ZodiacScore": NaN, "SiriusScoreNormalized": "1,000", "SiriusScore": "93,382", "molecularFormula": "C19H18O6", "adduct": "[M - H]-", "precursorFormula": "C19H17O6-", "InChIkey2D": "CGEORJKFOZSMEZ", "InChI": "InChI=1S/C19H18O6/c20-14-3-1-10(5-15(14)…	[['{"structurePerIdRank": 1, "formulaRank": 3, "ConfidenceScoreExact": "0,023", "ConfidenceScoreApproximate": "0,023", "CSI:FingerIDScore": "-125,278", "ZodiacScore": NaN, "SiriusScoreNormalized": "0,001", "SiriusScore": "77,141", "molecularFormula": "C19H18O6", "adduct": "[M - H]-", "precursorFormula": "C19H17O6-", "InChIkey2D": "CGEORJKFOZSMEZ", "InChI": "InChI=1S/C19H18O6/c20-14-3-1-10(5-15(14…	[['{"structurePerIdRank": 1, "formulaRank": 1, "ConfidenceScoreExact": "0,020", "ConfidenceScoreApproximate": "0,020", "CSI:FingerIDScore": "-248,745", "ZodiacScore": NaN, "SiriusScoreNormalized": "0,991", "SiriusScore": "58,747", "molecularFormula": "C19H18O6", "adduct": "[M - H]-", "precursorFormula": "C19H17O6-", "InChIkey2D": "CGEORJKFOZSMEZ", "InChI": "InChI=1S/C19H18O6/c20-14-3-1-10(5-15(14…		not PF	NA	relevant	relevant	NA	0	0							[['{"canopus:molecularFormula": "C19H18O6", "canopus:adduct": "[M - H]-", "canopus:ClassyFire#most specific class": "Dibenzylbutyrolactone lignans", "canopus:ClassyFire#most specific class Probability": "0,766"}']]	[['{"canopus:molecularFormula": "C17H16N3O5", "canopus:adduct": "[M - H]-", "canopus:ClassyFire#most specific class": "1-hydroxy-2-unsubstituted benzenoids", "canopus:ClassyFire#most specific class Probability": "0,614"}']]	[['{"canopus:molecularFormula": "C19H18O6", "canopus:adduct": "[M - H]-", "canopus:ClassyFire#most specific class": "Anisoles", "canopus:ClassyFire#most specific class Probability": "0,743"}']]	9.8384	10.0301	341.103	341.103	341.103	210400	16290	6454	210400	6	1	0.045	5
4202		0			4202__mz487.1974__rt9.94	9.938	487.197	138700	11360		fraction 13						[['{"structurePerIdRank": 1, "formulaRank": 1, "ConfidenceScoreExact": "0,018", "ConfidenceScoreApproximate": "0,018", "CSI:FingerIDScore": "-259,601", "ZodiacScore": NaN, "SiriusScoreNormalized": "1,000", "SiriusScore": "23,015", "molecularFormula": "C26H32O9", "adduct": "[M - H]-", "precursorFormula": "C26H31O9-", "InChIkey2D": "HFNBWQLGRFZSQW", "InChI": "InChI=1S/C26H32O9/c1-22(2)15-9-16(28)24…	[['{"structurePerIdRank": 1, "formulaRank": 1, "ConfidenceScoreExact": "0,040", "ConfidenceScoreApproximate": "0,235", "CSI:FingerIDScore": "-297,500", "ZodiacScore": NaN, "SiriusScoreNormalized": "0,999", "SiriusScore": "57,543", "molecularFormula": "C26H32O9", "adduct": "[M - H]-", "precursorFormula": "C26H31O9-", "InChIkey2D": "AELVJBIXVGTXMM", "InChI": "InChI=1S/C26H32O9/c1-7-8-17(28)20-23(32…	[['{"structurePerIdRank": 1, "formulaRank": 1, "ConfidenceScoreExact": "0,056", "ConfidenceScoreApproximate": "0,573", "CSI:FingerIDScore": "-309,608", "ZodiacScore": NaN, "SiriusScoreNormalized": "0,956", "SiriusScore": "69,643", "molecularFormula": "C26H32O9", "adduct": "[M - H]-", "precursorFormula": "C26H31O9-", "InChIkey2D": "AELVJBIXVGTXMM", "InChI": "InChI=1S/C26H32O9/c1-7-8-17(28)20-23(32…		uncertain	prenylated	relevant	relevant	relevant	0	0							[['{"canopus:molecularFormula": "C26H32O9", "canopus:adduct": "[M - H]-", "canopus:ClassyFire#most specific class": "Alkyl aryl ethers", "canopus:ClassyFire#most specific class Probability": "0,814"}']]	[['{"canopus:molecularFormula": "C26H32O9", "canopus:adduct": "[M - H]-", "canopus:ClassyFire#most specific class": "Chromones", "canopus:ClassyFire#most specific class Probability": "0,550"}']]	[['{"canopus:molecularFormula": "C26H32O9", "canopus:adduct": "[M - H]-", "canopus:ClassyFire#most specific class": "3\'-O-methylated flavonoids", "canopus:ClassyFire#most specific class Probability": "0,534"}']]	9.8419	10.0607	487.197	487.197	487.198	138700	11360	5952	138700	12	1	0.117	13
4229		0			4229__mz417.15556__rt9.98	9.98133	417.156	145100	10110		fraction 9						[['{"structurePerIdRank": 1, "formulaRank": 1, "ConfidenceScoreExact": "0,059", "ConfidenceScoreApproximate": "0,059", "CSI:FingerIDScore": "-175,633", "ZodiacScore": NaN, "SiriusScoreNormalized": "0,996", "SiriusScore": "66,664", "molecularFormula": "C22H26O8", "adduct": "[M - H]-", "precursorFormula": "C22H25O8-", "InChIkey2D": "KOWMJRJXZMEZLD", "InChI": "InChI=1S/C22H26O8/c1-25-15-5-11(6-16(26…	[['{"structurePerIdRank": 1, "formulaRank": 1, "ConfidenceScoreExact": "0,028", "ConfidenceScoreApproximate": "0,056", "CSI:FingerIDScore": "-183,639", "ZodiacScore": NaN, "SiriusScoreNormalized": "0,998", "SiriusScore": "64,810", "molecularFormula": "C22H26O8", "adduct": "[M - H]-", "precursorFormula": "C22H25O8-", "InChIkey2D": "KOWMJRJXZMEZLD", "InChI": "InChI=1S/C22H26O8/c1-25-15-5-11(6-16(26…	[['{"structurePerIdRank": 1, "formulaRank": 1, "ConfidenceScoreExact": "0,129", "ConfidenceScoreApproximate": "0,129", "CSI:FingerIDScore": "-368,934", "ZodiacScore": NaN, "SiriusScoreNormalized": "0,733", "SiriusScore": "49,994", "molecularFormula": "C23H22N4O4", "adduct": "[M - H]-", "precursorFormula": "C23H21N4O4-", "InChIkey2D": "DXCMUDWXIWURQG", "InChI": "InChI=1S/C23H22N4O4/c1-15-6-4-5-7-1…			NA	relevant	relevant	NA	0	0							[['{"canopus:molecularFormula": "C22H26O8", "canopus:adduct": "[M - H]-", "canopus:ClassyFire#most specific class": "Lignans, neolignans and related compounds", "canopus:ClassyFire#most specific class Probability": "0,623"}']]	[['{"canopus:molecularFormula": "C22H26O8", "canopus:adduct": "[M - H]-", "canopus:ClassyFire#most specific class": "Coumaric acid esters", "canopus:ClassyFire#most specific class Probability": "0,961"}']]	[['{"canopus:molecularFormula": "C23H22N4O4", "canopus:adduct": "[M - H]-", "canopus:ClassyFire#most specific class": "Anisoles", "canopus:ClassyFire#most specific class Probability": "0,975"}']]	9.8984	10.0587	417.156	417.155	417.156	145100	10110	6250	145100	12	1	0.09	10
4249		0	111	14	4249__mz471.16597__rt10.02	10.0163	471.166	529000	64080		fraction 13						[['{"structurePerIdRank": 1, "formulaRank": 1, "ConfidenceScoreExact": "0,314", "ConfidenceScoreApproximate": "0,314", "CSI:FingerIDScore": "-219,584", "ZodiacScore": NaN, "SiriusScoreNormalized": "1,000", "SiriusScore": "112,137", "molecularFormula": "C25H26O8", "adduct": "[M - CHO + CHO2 + H]-", "precursorFormula": "C25H27O9-", "InChIkey2D": "ABJOCPBDVGJFLG", "InChI": "InChI=1S/C25H26O8/c1-14(2…	[['{"structurePerIdRank": 1, "formulaRank": 1, "ConfidenceScoreExact": "0,205", "ConfidenceScoreApproximate": "0,205", "CSI:FingerIDScore": "-276,448", "ZodiacScore": NaN, "SiriusScoreNormalized": "1,000", "SiriusScore": "199,205", "molecularFormula": "C25H26O8", "adduct": "[M - CHO + CHO2 + H]-", "precursorFormula": "C25H27O9-", "InChIkey2D": "RQWHAEALNYLBCR", "InChI": "InChI=1S/C25H26O8/c1-24(2…	[['{"structurePerIdRank": 1, "formulaRank": 1, "ConfidenceScoreExact": "0,039", "ConfidenceScoreApproximate": "0,152", "CSI:FingerIDScore": "-308,646", "ZodiacScore": NaN, "SiriusScoreNormalized": "0,964", "SiriusScore": "205,576", "molecularFormula": "C25H26O8", "adduct": "[M - CHO + CHO2 + H]-", "precursorFormula": "C25H27O9-", "InChIkey2D": "KIXPVRZDVZKIHJ", "InChI": "InChI=1S/C25H26O8/c1-24(2…			prenylated	relevant	relevant	relevant	0	0							[['{"canopus:molecularFormula": "C25H25O8", "canopus:adduct": "[M - CO + CHO2 + H]-", "canopus:ClassyFire#most specific class": "1-benzopyrans", "canopus:ClassyFire#most specific class Probability": "0,549"}', '{"canopus:molecularFormula": "C25H26O8", "canopus:adduct": "[M - CHO + CHO2 + H]-", "canopus:ClassyFire#most specific class": "Catechols", "canopus:ClassyFire#most specific class Probabili…	[['{"canopus:molecularFormula": "C25H25O8", "canopus:adduct": "[M - CO + CHO2 + H]-", "canopus:ClassyFire#most specific class": "5-hydroxyflavonoids", "canopus:ClassyFire#most specific class Probability": "0,557"}', '{"canopus:molecularFormula": "C25H26O8", "canopus:adduct": "[M - CHO + CHO2 + H]-", "canopus:ClassyFire#most specific class": "Chromones", "canopus:ClassyFire#most specific class Pro…	[['{"canopus:molecularFormula": "C25H25O8", "canopus:adduct": "[M - CO + CHO2 + H]-", "canopus:ClassyFire#most specific class": "Benzopyrans", "canopus:ClassyFire#most specific class Probability": "0,518"}', '{"canopus:molecularFormula": "C25H26O8", "canopus:adduct": "[M - CHO + CHO2 + H]-", "canopus:ClassyFire#most specific class": "Aryl alkyl ketones", "canopus:ClassyFire#most specific class Pr…	9.9061	10.2355	471.166	471.165	471.167	529000	64080	12180	529000	16	1	0.126	14
4253		0			4253__mz327.05109__rt10.03	10.0258	327.051	174000	14500		fraction 13						[['{"structurePerIdRank": 1, "formulaRank": 1, "ConfidenceScoreExact": "0,227", "ConfidenceScoreApproximate": "0,227", "CSI:FingerIDScore": "-138,175", "ZodiacScore": NaN, "SiriusScoreNormalized": "0,999", "SiriusScore": "67,920", "molecularFormula": "C17H12O7", "adduct": "[M - H]-", "precursorFormula": "C17H11O7-", "InChIkey2D": "BPMPQDNNOMVXAS", "InChI": "InChI=1S/C17H12O7/c1-8(18)23-17-15(22)1…	[['{"structurePerIdRank": 1, "formulaRank": 1, "ConfidenceScoreExact": "0,393", "ConfidenceScoreApproximate": "0,393", "CSI:FingerIDScore": "-181,521", "ZodiacScore": NaN, "SiriusScoreNormalized": "0,996", "SiriusScore": "65,368", "molecularFormula": "C17H12O7", "adduct": "[M - H]-", "precursorFormula": "C17H11O7-", "InChIkey2D": "BPMPQDNNOMVXAS", "InChI": "InChI=1S/C17H12O7/c1-8(18)23-17-15(22)1…	[['{"structurePerIdRank": 1, "formulaRank": 1, "ConfidenceScoreExact": "0,037", "ConfidenceScoreApproximate": "0,037", "CSI:FingerIDScore": "-196,993", "ZodiacScore": NaN, "SiriusScoreNormalized": "0,999", "SiriusScore": "83,373", "molecularFormula": "C17H12O7", "adduct": "[M - H]-", "precursorFormula": "C17H11O7-", "InChIkey2D": "GMNBRULSGQGRLH", "InChI": "InChI=1S/C17H12O7/c1-6-3-9-13(16(23)17(…			prenylated	relevant	relevant	relevant	0	0							[['{"canopus:molecularFormula": "C17H12O7", "canopus:adduct": "[M - H]-", "canopus:ClassyFire#most specific class": "Flavonols", "canopus:ClassyFire#most specific class Probability": "0,986"}']]	[['{"canopus:molecularFormula": "C17H12O7", "canopus:adduct": "[M - H]-", "canopus:ClassyFire#most specific class": "Flavonols", "canopus:ClassyFire#most specific class Probability": "0,846"}']]	[['{"canopus:molecularFormula": "C17H12O7", "canopus:adduct": "[M - H]-", "canopus:ClassyFire#most specific class": "Depsides and depsidones", "canopus:ClassyFire#most specific class Probability": "0,809"}']]	9.9118	10.1376	327.051	327.051	327.051	174000	14500	6550	174000	6	1	0.081	9
4258		0			4258__mz345.06161__rt10.03	10.0337	345.062	223300	19850		fraction 6						[['{"structurePerIdRank": 1, "formulaRank": 1, "ConfidenceScoreExact": "0,570", "ConfidenceScoreApproximate": "0,570", "CSI:FingerIDScore": "-148,846", "ZodiacScore": NaN, "SiriusScoreNormalized": "1,000", "SiriusScore": "82,459", "molecularFormula": "C17H14O8", "adduct": "[M - H]-", "precursorFormula": "C17H13O8-", "InChIkey2D": "NPWRSXJQDKRXOR", "InChI": "InChI=1S/C17H14O8/c1-7(18)24-17-15(23)1…	[['{"structurePerIdRank": 1, "formulaRank": 1, "ConfidenceScoreExact": "0,605", "ConfidenceScoreApproximate": "0,605", "CSI:FingerIDScore": "-132,372", "ZodiacScore": NaN, "SiriusScoreNormalized": "1,000", "SiriusScore": "116,547", "molecularFormula": "C17H14O8", "adduct": "[M - H]-", "precursorFormula": "C17H13O8-", "InChIkey2D": "NPWRSXJQDKRXOR", "InChI": "InChI=1S/C17H14O8/c1-7(18)24-17-15(23)…	[['{"structurePerIdRank": 1, "formulaRank": 1, "ConfidenceScoreExact": "0,440", "ConfidenceScoreApproximate": "0,440", "CSI:FingerIDScore": "-166,465", "ZodiacScore": NaN, "SiriusScoreNormalized": "0,986", "SiriusScore": "77,197", "molecularFormula": "C17H14O8", "adduct": "[M - H]-", "precursorFormula": "C17H13O8-", "InChIkey2D": "NPWRSXJQDKRXOR", "InChI": "InChI=1S/C17H14O8/c1-7(18)24-17-15(23)1…			NA	NA	NA	NA	0	0							[['{"canopus:molecularFormula": "C17H14O8", "canopus:adduct": "[M - H]-", "canopus:ClassyFire#most specific class": "7-O-methylated flavonoids", "canopus:ClassyFire#most specific class Probability": "0,855"}']]	[['{"canopus:molecularFormula": "C17H14O8", "canopus:adduct": "[M - H]-", "canopus:ClassyFire#most specific class": "O-methylated flavonoids", "canopus:ClassyFire#most specific class Probability": "0,970"}']]	[['{"canopus:molecularFormula": "C17H14O8", "canopus:adduct": "[M - H]-", "canopus:ClassyFire#most specific class": "3\'-O-methylated flavonoids", "canopus:ClassyFire#most specific class Probability": "0,581"}']]	9.9322	10.1999	345.062	345.061	345.062	223300	19850	5548	223300	24	1	0.225	25
4264		0			4264__mz455.17111__rt10.04	10.0418	455.171	135600	21840		fraction 12			PF possible, fragmentation 1, missing the NL 86 and the ion at mz65			[['{"structurePerIdRank": 1, "formulaRank": 1, "ConfidenceScoreExact": "0,136", "ConfidenceScoreApproximate": "0,136", "CSI:FingerIDScore": "-263,682", "ZodiacScore": NaN, "SiriusScoreNormalized": "1,000", "SiriusScore": "59,002", "molecularFormula": "C25H28O8", "adduct": "[M - H]-", "precursorFormula": "C25H27O8-", "InChIkey2D": "SDNAMNDIWKXJAS", "InChI": "InChI=1S/C25H28O8/c1-28-20-11-16(12-21(…	[['{"structurePerIdRank": 1, "formulaRank": 1, "ConfidenceScoreExact": "0,107", "ConfidenceScoreApproximate": "0,107", "CSI:FingerIDScore": "-266,350", "ZodiacScore": NaN, "SiriusScoreNormalized": "1,000", "SiriusScore": "45,424", "molecularFormula": "C25H28O8", "adduct": "[M - H]-", "precursorFormula": "C25H27O8-", "InChIkey2D": "SDNAMNDIWKXJAS", "InChI": "InChI=1S/C25H28O8/c1-28-20-11-16(12-21(…	[['{"structurePerIdRank": 1, "formulaRank": 1, "ConfidenceScoreExact": "0,127", "ConfidenceScoreApproximate": "0,127", "CSI:FingerIDScore": "-301,104", "ZodiacScore": NaN, "SiriusScoreNormalized": "0,974", "SiriusScore": "25,949", "molecularFormula": "C25H28O8", "adduct": "[M - H]-", "precursorFormula": "C25H27O8-", "InChIkey2D": "SDNAMNDIWKXJAS", "InChI": "InChI=1S/C25H28O8/c1-28-20-11-16(12-21(…		uncertain	prenylated	relevant	relevant	relevant	1	0						1	[['{"canopus:molecularFormula": "C25H28O8", "canopus:adduct": "[M - H]-", "canopus:ClassyFire#most specific class": "Hydroxycinnamic acids and derivatives", "canopus:ClassyFire#most specific class Probability": "0,654"}']]	[['{"canopus:molecularFormula": "C25H28O8", "canopus:adduct": "[M - H]-", "canopus:ClassyFire#most specific class": "7-O-methylated flavonoids", "canopus:ClassyFire#most specific class Probability": "0,667"}']]	[['{"canopus:molecularFormula": "C25H28O8", "canopus:adduct": "[M - H]-", "canopus:ClassyFire#most specific class": "6-prenylated flavanones", "canopus:ClassyFire#most specific class Probability": "0,818"}']]	9.822	10.2105	455.171	455.169	455.172	135600	21840	6395	135600	29	1	0.171	19
4293		0		32	4293__mz469.18693__rt10.09	10.089	469.187	311400	22030		fraction 6						[['{"structurePerIdRank": 1, "formulaRank": 1, "ConfidenceScoreExact": "0,165", "ConfidenceScoreApproximate": "0,165", "CSI:FingerIDScore": "-318,988", "ZodiacScore": NaN, "SiriusScoreNormalized": "1,000", "SiriusScore": "40,482", "molecularFormula": "C26H30O8", "adduct": "[M - H]-", "precursorFormula": "C26H29O8-", "InChIkey2D": "XOVVANRAARCFBI", "InChI": "InChI=1S/C26H30O8/c1-6-31-26-19-9-17-11…	[['{"structurePerIdRank": 1, "formulaRank": 1, "ConfidenceScoreExact": "0,298", "ConfidenceScoreApproximate": "0,298", "CSI:FingerIDScore": "-174,683", "ZodiacScore": NaN, "SiriusScoreNormalized": "0,997", "SiriusScore": "93,136", "molecularFormula": "C26H30O8", "adduct": "[M - H]-", "precursorFormula": "C26H29O8-", "InChIkey2D": "IZMSMYAPBBZFQP", "InChI": "InChI=1S/C26H30O8/c1-13(2)6-5-7-14(3)8-…	[['{"structurePerIdRank": 1, "formulaRank": 1, "ConfidenceScoreExact": "0,442", "ConfidenceScoreApproximate": "0,442", "CSI:FingerIDScore": "-258,318", "ZodiacScore": NaN, "SiriusScoreNormalized": "1,000", "SiriusScore": "114,173", "molecularFormula": "C26H30O8", "adduct": "[M - H]-", "precursorFormula": "C26H29O8-", "InChIkey2D": "IZMSMYAPBBZFQP", "InChI": "InChI=1S/C26H30O8/c1-13(2)6-5-7-14(3)8…		presumed PF	prenylated	relevant	relevant	relevant	1	0					1		[['{"canopus:molecularFormula": "C26H30O8", "canopus:adduct": "[M - H]-", "canopus:ClassyFire#most specific class": "Anisoles", "canopus:ClassyFire#most specific class Probability": "0,579"}']]	[['{"canopus:molecularFormula": "C26H30O8", "canopus:adduct": "[M - H]-", "canopus:ClassyFire#most specific class": "6-prenylated flavanones", "canopus:ClassyFire#most specific class Probability": "0,892"}']]	[['{"canopus:molecularFormula": "C26H30O8", "canopus:adduct": "[M - H]-", "canopus:ClassyFire#most specific class": "3\'-O-methylated flavonoids", "canopus:ClassyFire#most specific class Probability": "0,747"}']]	9.952	10.2526	469.187	469.186	469.188	311400	22030	5125	311400	51	1	0.369	41
4294		0		19	4294__mz399.10889__rt10.09	10.091	399.109	177000	29230		fraction 13						[['{"structurePerIdRank": 1, "formulaRank": 1, "ConfidenceScoreExact": "0,041", "ConfidenceScoreApproximate": "0,041", "CSI:FingerIDScore": "-206,376", "ZodiacScore": NaN, "SiriusScoreNormalized": "1,000", "SiriusScore": "56,420", "molecularFormula": "C21H20O8", "adduct": "[M - H]-", "precursorFormula": "C21H19O8-", "InChIkey2D": "WELCTLUALNWCIU", "InChI": "InChI=1S/C21H20O8/c1-8(22)12-5-13(9(2)2…	[['{"structurePerIdRank": 1, "formulaRank": 1, "ConfidenceScoreExact": "0,113", "ConfidenceScoreApproximate": "0,113", "CSI:FingerIDScore": "-309,389", "ZodiacScore": NaN, "SiriusScoreNormalized": "1,000", "SiriusScore": "55,290", "molecularFormula": "C21H20O8", "adduct": "[M - H]-", "precursorFormula": "C21H19O8-", "InChIkey2D": "JGGWNGRBXJWAOC", "InChI": "InChI=1S/C21H20O8/c1-25-13-4-9(5-14(26-…	[['{"structurePerIdRank": 1, "formulaRank": 1, "ConfidenceScoreExact": "0,209", "ConfidenceScoreApproximate": "0,209", "CSI:FingerIDScore": "-377,879", "ZodiacScore": NaN, "SiriusScoreNormalized": "0,814", "SiriusScore": "50,583", "molecularFormula": "C21H20O8", "adduct": "[M - H]-", "precursorFormula": "C21H19O8-", "InChIkey2D": "JGGWNGRBXJWAOC", "InChI": "InChI=1S/C21H20O8/c1-25-13-4-9(5-14(26-…			NA	relevant	relevant	NA	1	0				1			[['{"canopus:molecularFormula": "C21H20O8", "canopus:adduct": "[M - H]-", "canopus:ClassyFire#most specific class": "8-prenylated isoflavanones", "canopus:ClassyFire#most specific class Probability": "0,781"}']]	[['{"canopus:molecularFormula": "C21H20O8", "canopus:adduct": "[M - H]-", "canopus:ClassyFire#most specific class": "Chromones", "canopus:ClassyFire#most specific class Probability": "0,863"}']]	[['{"canopus:molecularFormula": "C21H20O8", "canopus:adduct": "[M - H]-", "canopus:ClassyFire#most specific class": "Chromones", "canopus:ClassyFire#most specific class Probability": "0,665"}']]	9.9463	10.2423	399.109	399.108	399.11	177000	29230	5744	177000	6	1	0.045	5
4303		0			4303__mz439.17627__rt10.11	10.1113	439.176	131400	11440		fraction 10						[['{"structurePerIdRank": 1, "formulaRank": 1, "ConfidenceScoreExact": "0,116", "ConfidenceScoreApproximate": "0,116", "CSI:FingerIDScore": "-199,446", "ZodiacScore": NaN, "SiriusScoreNormalized": "1,000", "SiriusScore": "33,807", "molecularFormula": "C25H28O7", "adduct": "[M - H]-", "precursorFormula": "C25H27O7-", "InChIkey2D": "GKENRJIRKFSNED", "InChI": "InChI=1S/C25H28O7/c1-12(2)5-8-16-20(28)…	[['{"structurePerIdRank": 1, "formulaRank": 1, "ConfidenceScoreExact": "0,377", "ConfidenceScoreApproximate": "0,377", "CSI:FingerIDScore": "-169,618", "ZodiacScore": NaN, "SiriusScoreNormalized": "0,921", "SiriusScore": "30,236", "molecularFormula": "C25H28O7", "adduct": "[M - H]-", "precursorFormula": "C25H27O7-", "InChIkey2D": "GKENRJIRKFSNED", "InChI": "InChI=1S/C25H28O7/c1-12(2)5-8-16-20(28)…	[['{"structurePerIdRank": 1, "formulaRank": 1, "ConfidenceScoreExact": "0,072", "ConfidenceScoreApproximate": "0,072", "CSI:FingerIDScore": "-293,438", "ZodiacScore": NaN, "SiriusScoreNormalized": "1,000", "SiriusScore": "43,825", "molecularFormula": "C25H28O7", "adduct": "[M - H]-", "precursorFormula": "C25H27O7-", "InChIkey2D": "AZJHCBAWHISFNV", "InChI": "InChI=1S/C25H28O7/c1-12(2)5-7-15-23(30)…		PF confirmed	prenylated	relevant	relevant	relevant	1	0					1		[['{"canopus:molecularFormula": "C25H28O7", "canopus:adduct": "[M - H]-", "canopus:ClassyFire#most specific class": "4\'-hydroxyflavonoids", "canopus:ClassyFire#most specific class Probability": "0,775"}']]	[['{"canopus:molecularFormula": "C25H28O7", "canopus:adduct": "[M - H]-", "canopus:ClassyFire#most specific class": "6-prenylated flavanones", "canopus:ClassyFire#most specific class Probability": "0,594"}']]	[['{"canopus:molecularFormula": "C25H28O7", "canopus:adduct": "[M - H]-", "canopus:ClassyFire#most specific class": "4\'-hydroxyflavonoids", "canopus:ClassyFire#most specific class Probability": "0,753"}']]	10.0225	10.2099	439.176	439.176	439.177	131400	11440	6723	131400	6	1	0.063	7
4312		0		19	4312__mz553.16964__rt10.12	10.1195	553.17	102400	12840		fraction 3						[['{"structurePerIdRank": 1, "formulaRank": 1, "ConfidenceScoreExact": "0,148", "ConfidenceScoreApproximate": "0,148", "CSI:FingerIDScore": "-343,751", "ZodiacScore": NaN, "SiriusScoreNormalized": "1,000", "SiriusScore": "76,312", "molecularFormula": "C29H30O11", "adduct": "[M - H]-", "precursorFormula": "C29H29O11-", "InChIkey2D": "PCOTYEOFARGFJX", "InChI": "InChI=1S/C29H30O11/c1-11-9-17(30)14(4…	[['{"structurePerIdRank": 1, "formulaRank": 1, "ConfidenceScoreExact": "0,306", "ConfidenceScoreApproximate": "0,306", "CSI:FingerIDScore": "-400,611", "ZodiacScore": NaN, "SiriusScoreNormalized": "1,000", "SiriusScore": "67,475", "molecularFormula": "C29H30O11", "adduct": "[M - H]-", "precursorFormula": "C29H29O11-", "InChIkey2D": "PHHWLJUUMVHFGS", "InChI": "InChI=1S/C29H30O11/c1-38-13-14-9-16(7…	[['{"structurePerIdRank": 1, "formulaRank": 1, "ConfidenceScoreExact": "0,391", "ConfidenceScoreApproximate": "0,391", "CSI:FingerIDScore": "-378,656", "ZodiacScore": NaN, "SiriusScoreNormalized": "0,984", "SiriusScore": "48,575", "molecularFormula": "C29H30O11", "adduct": "[M - H]-", "precursorFormula": "C29H29O11-", "InChIkey2D": "CSCCCNVXVAHHHY", "InChI": "InChI=1S/C29H30O11/c1-14-10-19(32)24(…			prenylated	relevant	relevant	relevant	0	0							[['{"canopus:molecularFormula": "C29H30O11", "canopus:adduct": "[M - H]-", "canopus:ClassyFire#most specific class": "Depsides and depsidones", "canopus:ClassyFire#most specific class Probability": "0,746"}']]	[['{"canopus:molecularFormula": "C29H30O11", "canopus:adduct": "[M - H]-", "canopus:ClassyFire#most specific class": "3\'-O-methylated flavonoids", "canopus:ClassyFire#most specific class Probability": "0,689"}']]	[['{"canopus:molecularFormula": "C29H30O11", "canopus:adduct": "[M - H]-", "canopus:ClassyFire#most specific class": "O-methylated flavonoids", "canopus:ClassyFire#most specific class Probability": "0,507"}']]	9.9727	10.2016	553.17	553.169	553.17	102400	12840	7118	102400	6	1	0.045	5
4315		0		32	4315__mz399.07001__rt10.12	10.119	399.07	658900	44960		fraction 7						[['{"structurePerIdRank": 1, "formulaRank": 2, "ConfidenceScoreExact": "0,528", "ConfidenceScoreApproximate": "0,528", "CSI:FingerIDScore": "-267,688", "ZodiacScore": NaN, "SiriusScoreNormalized": "0,013", "SiriusScore": "52,367", "molecularFormula": "C14H17N4O8P", "adduct": "[M - H]-", "precursorFormula": "C14H16N4O8P-", "InChIkey2D": "LDLFURMAJVWPFV", "InChI": "InChI=1S/C14H17N4O8P/c19-11-10(7-…	[['{"structurePerIdRank": 1, "formulaRank": 1, "ConfidenceScoreExact": "0,463", "ConfidenceScoreApproximate": "0,463", "CSI:FingerIDScore": "-353,804", "ZodiacScore": NaN, "SiriusScoreNormalized": "1,000", "SiriusScore": "85,494", "molecularFormula": "C20H16O9", "adduct": "[M - H]-", "precursorFormula": "C20H15O9-", "InChIkey2D": "ZUKODLNFRYKEPJ", "InChI": "InChI=1S/C20H16O9/c1-26-13-3-8(4-14(27-…	[['{"structurePerIdRank": 1, "formulaRank": 1, "ConfidenceScoreExact": "0,490", "ConfidenceScoreApproximate": "0,490", "CSI:FingerIDScore": "-261,011", "ZodiacScore": NaN, "SiriusScoreNormalized": "0,796", "SiriusScore": "75,448", "molecularFormula": "C14H17N4O8P", "adduct": "[M - H]-", "precursorFormula": "C14H16N4O8P-", "InChIkey2D": "LDLFURMAJVWPFV", "InChI": "InChI=1S/C14H17N4O8P/c19-11-10(7-…			NA	relevant	NA	NA	0	0							[['{"canopus:molecularFormula": "C20H16O9", "canopus:adduct": "[M - H]-", "canopus:ClassyFire#most specific class": "3\'-O-methylated flavonoids", "canopus:ClassyFire#most specific class Probability": "0,636"}']]	[['{"canopus:molecularFormula": "C20H16O9", "canopus:adduct": "[M - H]-", "canopus:ClassyFire#most specific class": "3\'-O-methylated flavonoids", "canopus:ClassyFire#most specific class Probability": "0,684"}']]	[['{"canopus:molecularFormula": "C14H17N4O8P", "canopus:adduct": "[M - H]-", "canopus:ClassyFire#most specific class": "Amino acids and derivatives", "canopus:ClassyFire#most specific class Probability": "0,606"}']]	10.0316	10.2326	399.07	399.069	399.07	658900	44960	5459	658900	12	1	0.09	10
4319	[M-H]-	FG32		32	4319__mz331.08247__rt10.12__dihydrotricin: [M-H]-: 0.977	10.1215	331.082	27520000	1904000	100	fraction 7				dihydrotricin: [M-H]-	dihydrotricin (0.949)	[['{"structurePerIdRank": 1, "formulaRank": 1, "ConfidenceScoreExact": "0,514", "ConfidenceScoreApproximate": "0,514", "CSI:FingerIDScore": "-66,858", "ZodiacScore": NaN, "SiriusScoreNormalized": "1,000", "SiriusScore": "111,452", "molecularFormula": "C17H16O7", "adduct": "[M - H]-", "precursorFormula": "C17H15O7-", "InChIkey2D": "KCFYHBSOLOXZIF", "InChI": "InChI=1S/C17H16O7/c1-22-14-3-8(4-15(23-…	[['{"structurePerIdRank": 1, "formulaRank": 1, "ConfidenceScoreExact": "0,680", "ConfidenceScoreApproximate": "0,661", "CSI:FingerIDScore": "-31,011", "ZodiacScore": NaN, "SiriusScoreNormalized": "1,000", "SiriusScore": "184,174", "molecularFormula": "C17H16O7", "adduct": "[M - H]-", "precursorFormula": "C17H15O7-", "InChIkey2D": "KCFYHBSOLOXZIF", "InChI": "InChI=1S/C17H16O7/c1-22-14-3-8(4-15(23-…	[['{"structurePerIdRank": 1, "formulaRank": 1, "ConfidenceScoreExact": "0,307", "ConfidenceScoreApproximate": "0,369", "CSI:FingerIDScore": "-103,696", "ZodiacScore": NaN, "SiriusScoreNormalized": "1,000", "SiriusScore": "164,987", "molecularFormula": "C17H16O7", "adduct": "[M - H]-", "precursorFormula": "C17H15O7-", "InChIkey2D": "KCFYHBSOLOXZIF", "InChI": "InChI=1S/C17H16O7/c1-22-14-3-8(4-15(23…	dihydrotricin: [M-H]-: 0.974	not PF, already isolated	NA	NA	NA	relevant	0	0							[['{"canopus:molecularFormula": "C17H16O7", "canopus:adduct": "[M - H]-", "canopus:ClassyFire#most specific class": "4\'-O-methylated flavonoids", "canopus:ClassyFire#most specific class Probability": "0,965"}']]	[['{"canopus:molecularFormula": "C17H16O7", "canopus:adduct": "[M - H]-", "canopus:ClassyFire#most specific class": "3\'-O-methylated flavonoids", "canopus:ClassyFire#most specific class Probability": "0,689"}']]	[['{"canopus:molecularFormula": "C17H16O7", "canopus:adduct": "[M - H]-", "canopus:ClassyFire#most specific class": "3\'-O-methylated flavonoids", "canopus:ClassyFire#most specific class Probability": "0,509"}']]	9.8942	10.6769	331.082	331.082	331.083	27520000	1904000	1269	27520000	48	1	0.351	39
4323		0		19	4323__mz485.18181__rt10.12	10.1223	485.182	953800	120800		fraction 3						[['{"structurePerIdRank": 1, "formulaRank": 1, "ConfidenceScoreExact": "0,026", "ConfidenceScoreApproximate": "0,158", "CSI:FingerIDScore": "-402,529", "ZodiacScore": NaN, "SiriusScoreNormalized": "1,000", "SiriusScore": "157,961", "molecularFormula": "C26H30O9", "adduct": "[M - H]-", "precursorFormula": "C26H29O9-", "InChIkey2D": "BQHHNAPTXQOPBW", "InChI": "InChI=1S/C26H30O9/c1-3-5-7-9-15(27)11-…	[['{"structurePerIdRank": 1, "formulaRank": 1, "ConfidenceScoreExact": "0,131", "ConfidenceScoreApproximate": "0,131", "CSI:FingerIDScore": "-427,525", "ZodiacScore": NaN, "SiriusScoreNormalized": "1,000", "SiriusScore": "190,582", "molecularFormula": "C26H30O9", "adduct": "[M - H]-", "precursorFormula": "C26H29O9-", "InChIkey2D": "BQHHNAPTXQOPBW", "InChI": "InChI=1S/C26H30O9/c1-3-5-7-9-15(27)11-…	[['{"structurePerIdRank": 1, "formulaRank": 1, "ConfidenceScoreExact": "0,259", "ConfidenceScoreApproximate": "0,259", "CSI:FingerIDScore": "-416,948", "ZodiacScore": NaN, "SiriusScoreNormalized": "1,000", "SiriusScore": "205,902", "molecularFormula": "C26H30O9", "adduct": "[M - H]-", "precursorFormula": "C26H29O9-", "InChIkey2D": "HNRQFWQDRYQVNP", "InChI": "InChI=1S/C26H30O9/c1-14(2)3-9-18-20(34…			prenylated	relevant	relevant	relevant	0	0							[['{"canopus:molecularFormula": "C26H30O9", "canopus:adduct": "[M - H]-", "canopus:ClassyFire#most specific class": "3\'-O-methylated flavonoids", "canopus:ClassyFire#most specific class Probability": "0,580"}']]	[['{"canopus:molecularFormula": "C26H30O9", "canopus:adduct": "[M - H]-", "canopus:ClassyFire#most specific class": "3\'-O-methylated flavonoids", "canopus:ClassyFire#most specific class Probability": "0,557"}']]	[['{"canopus:molecularFormula": "C26H30O9", "canopus:adduct": "[M - H]-", "canopus:ClassyFire#most specific class": "5-O-methylated flavonoids", "canopus:ClassyFire#most specific class Probability": "0,501"}']]	9.9468	10.2602	485.182	485.181	485.183	953800	120800	10250	953800	55	1	0.297	33
4327		0	116	32	4327__mz431.00749__rt10.12	10.1232	431.007	579100	31510		fraction 7						[['{"structurePerIdRank": 1, "formulaRank": 5, "ConfidenceScoreExact": "-Infinity", "ConfidenceScoreApproximate": "-Infinity", "CSI:FingerIDScore": "-270,107", "ZodiacScore": NaN, "SiriusScoreNormalized": "0,000", "SiriusScore": "83,491", "molecularFormula": "C12H12F3N3O6S2", "adduct": "[M + O]-", "precursorFormula": "C12H12F3N3O7S2-", "InChIkey2D": "YNTNMKUFUJCXJT", "InChI": "InChI=1S/C12H12F3N3…	[['{"structurePerIdRank": 1, "formulaRank": 1, "ConfidenceScoreExact": "0,017", "ConfidenceScoreApproximate": "0,017", "CSI:FingerIDScore": "-336,075", "ZodiacScore": NaN, "SiriusScoreNormalized": "1,000", "SiriusScore": "96,969", "molecularFormula": "C17H15Cl3N4O5", "adduct": "[M - CO - H]-", "precursorFormula": "C16H14Cl3N4O4-", "InChIkey2D": "LBSDWLPOIIFBOF", "InChI": "InChI=1S/C17H15Cl3N4O5/c…	[['{"structurePerIdRank": 1, "formulaRank": 1, "ConfidenceScoreExact": "0,014", "ConfidenceScoreApproximate": "0,014", "CSI:FingerIDScore": "-340,050", "ZodiacScore": NaN, "SiriusScoreNormalized": "0,990", "SiriusScore": "91,590", "molecularFormula": "C17H15Cl3N4O5", "adduct": "[M - CO - H]-", "precursorFormula": "C16H14Cl3N4O4-", "InChIkey2D": "YVIQKTJNFHMAOI", "InChI": "InChI=1S/C17H15Cl3N4O5/c…			NA	relevant	NA	NA	0	0							[['{"canopus:molecularFormula": "C18H15NO6Se", "canopus:adduct": "[M + O]-", "canopus:ClassyFire#most specific class": "Anisoles", "canopus:ClassyFire#most specific class Probability": "0,993"}', '{"canopus:molecularFormula": "C17H15Cl3N4O5", "canopus:adduct": "[M - CO - H]-", "canopus:ClassyFire#most specific class": "Phenol ethers", "canopus:ClassyFire#most specific class Probability": "0,527"}…	[['{"canopus:molecularFormula": "C13H14BrN5O6", "canopus:adduct": "[M + O]-", "canopus:ClassyFire#most specific class": "Alkyl-phenylketones", "canopus:ClassyFire#most specific class Probability": "0,969"}', '{"canopus:molecularFormula": "C17H15Cl3N4O5", "canopus:adduct": "[M - CO - H]-", "canopus:ClassyFire#most specific class": "Phenylketones", "canopus:ClassyFire#most specific class Probabilit…	[['{"canopus:molecularFormula": "C13H14BrN5O6", "canopus:adduct": "[M + O]-", "canopus:ClassyFire#most specific class": "O-bromophenols", "canopus:ClassyFire#most specific class Probability": "0,533"}', '{"canopus:molecularFormula": "C17H15Cl3N4O5", "canopus:adduct": "[M - CO - H]-", "canopus:ClassyFire#most specific class": "Alkyl-phenylketones", "canopus:ClassyFire#most specific class Probabili…	10.0545	10.2042	431.007	431.007	431.008	579100	31510	2013	579100	3	1	0.045	5
4328		0	116	32	4328__mz460.01025__rt10.12	10.1232	460.01	116500	8547		fraction 7						[nan]	[['{"structurePerIdRank": 1, "formulaRank": 4, "ConfidenceScoreExact": "0,023", "ConfidenceScoreApproximate": "0,023", "CSI:FingerIDScore": "-204,778", "ZodiacScore": NaN, "SiriusScoreNormalized": "0,074", "SiriusScore": "26,192", "molecularFormula": "C19H12F5NO3S2", "adduct": "[M]-", "precursorFormula": "C19H11F5NO3S2-", "InChIkey2D": "GSPDGIJKKFVTQB", "InChI": "InChI=1S/C19H12F5NO3S2/c20-15-7-1…	[nan]			NA	relevant	relevant	NA	0	0							[['{"canopus:molecularFormula": "C9H7ClF6N5O5", "canopus:adduct": "[M + CHO2 + H]-", "canopus:ClassyFire#most specific class": "Amino acids and derivatives", "canopus:ClassyFire#most specific class Probability": "0,915"}', '{"canopus:molecularFormula": "C21H8ClN5O6", "canopus:adduct": "[M]-", "canopus:ClassyFire#most specific class": "Benzoic acids", "canopus:ClassyFire#most specific class Probab…	[['{"canopus:molecularFormula": "C12H11F3N3O6S2", "canopus:adduct": "[M + CHO2 + H]-", "canopus:ClassyFire#most specific class": "Benzenesulfonamides", "canopus:ClassyFire#most specific class Probability": "0,875"}', '{"canopus:molecularFormula": "C13H14F3N3O8S2", "canopus:adduct": "[M]-", "canopus:ClassyFire#most specific class": "Benzenesulfonamides", "canopus:ClassyFire#most specific class Pro…	[['{"canopus:molecularFormula": "C11H14Cl2N5O6S", "canopus:adduct": "[M + CHO2 + H]-", "canopus:ClassyFire#most specific class": "Glycosylamines", "canopus:ClassyFire#most specific class Probability": "0,910"}', '{"canopus:molecularFormula": "C17H17F2N3O2S4", "canopus:adduct": "[M]-", "canopus:ClassyFire#most specific class": "Alkylarylthioethers", "canopus:ClassyFire#most specific class Probabil…	10.0488	10.1985	460.01	460.01	460.011	116500	8547	5983	116500	6	1	0.045	5
4330		0		32	4330__mz480.01093__rt10.12	10.1232	480.011	189100	12330		fraction 7						[['{"structurePerIdRank": 1, "formulaRank": 5, "ConfidenceScoreExact": "0,007", "ConfidenceScoreApproximate": "0,007", "CSI:FingerIDScore": "-330,657", "ZodiacScore": NaN, "SiriusScoreNormalized": "0,009", "SiriusScore": "30,482", "molecularFormula": "C15H20IN3O5S", "adduct": "[M - H]-", "precursorFormula": "C15H19IN3O5S-", "InChIkey2D": "CNQQJQURVMCWAC", "InChI": "InChI=1S/C15H20IN3O5S/c1-15(2,2…	[['{"structurePerIdRank": 1, "formulaRank": 10, "ConfidenceScoreExact": "0,013", "ConfidenceScoreApproximate": "0,013", "CSI:FingerIDScore": "-277,384", "ZodiacScore": NaN, "SiriusScoreNormalized": "0,006", "SiriusScore": "23,772", "molecularFormula": "C17H15N5O6S3", "adduct": "[M - H]-", "precursorFormula": "C17H14N5O6S3-", "InChIkey2D": "QMXLDQFERSSOKJ", "InChI": "InChI=1S/C17H15N5O6S3/c1-9-8-2…	[['{"structurePerIdRank": 1, "formulaRank": 3, "ConfidenceScoreExact": "-Infinity", "ConfidenceScoreApproximate": "-Infinity", "CSI:FingerIDScore": "-217,902", "ZodiacScore": NaN, "SiriusScoreNormalized": "0,169", "SiriusScore": "48,507", "molecularFormula": "C18H13Cl2N5O7", "adduct": "[M - H]-", "precursorFormula": "C18H12Cl2N5O7-", "InChIkey2D": "PSFKAMXNAQHISO", "InChI": "InChI=1S/C18H13Cl2N5O…			NA	relevant	NA	NA	0	0							[['{"canopus:molecularFormula": "C16H8F5N3O9", "canopus:adduct": "[M - H]-", "canopus:ClassyFire#most specific class": "Quinoxalines", "canopus:ClassyFire#most specific class Probability": "0,923"}']]	[['{"canopus:molecularFormula": "C16H11N5O11S", "canopus:adduct": "[M - H]-", "canopus:ClassyFire#most specific class": "Nitrophenols", "canopus:ClassyFire#most specific class Probability": "0,625"}']]	[['{"canopus:molecularFormula": "C13H13Cl2F4N5O6", "canopus:adduct": "[M - H]-", "canopus:ClassyFire#most specific class": "Aryl chlorides", "canopus:ClassyFire#most specific class Probability": "0,650"}']]	10.0487	10.2103	480.011	480.01	480.011	189100	12330	5370	189100	6	1	0.045	5
4342		0		32	4342__mz431.13487__rt10.14	10.1412	431.135	1066000	64560		fraction 7						[['{"structurePerIdRank": 1, "formulaRank": 1, "ConfidenceScoreExact": "0,162", "ConfidenceScoreApproximate": "0,162", "CSI:FingerIDScore": "-264,967", "ZodiacScore": NaN, "SiriusScoreNormalized": "1,000", "SiriusScore": "116,093", "molecularFormula": "C22H24O9", "adduct": "[M - H]-", "precursorFormula": "C22H23O9-", "InChIkey2D": "PUWJAAZFHRQRJQ", "InChI": "InChI=1S/C22H24O9/c1-10-19(25)20(26)21…	[['{"structurePerIdRank": 1, "formulaRank": 1, "ConfidenceScoreExact": "0,268", "ConfidenceScoreApproximate": "0,268", "CSI:FingerIDScore": "-232,546", "ZodiacScore": NaN, "SiriusScoreNormalized": "1,000", "SiriusScore": "174,060", "molecularFormula": "C22H24O9", "adduct": "[M - H]-", "precursorFormula": "C22H23O9-", "InChIkey2D": "LJDSWPMCIQJDAR", "InChI": "InChI=1S/C22H24O9/c1-10-13(30-22-21(28…	[['{"structurePerIdRank": 1, "formulaRank": 1, "ConfidenceScoreExact": "0,386", "ConfidenceScoreApproximate": "0,386", "CSI:FingerIDScore": "-251,236", "ZodiacScore": NaN, "SiriusScoreNormalized": "0,998", "SiriusScore": "174,314", "molecularFormula": "C22H24O9", "adduct": "[M - H]-", "precursorFormula": "C22H23O9-", "InChIkey2D": "LJDSWPMCIQJDAR", "InChI": "InChI=1S/C22H24O9/c1-10-13(30-22-21(28…			NA	relevant	NA	NA	0	0							[['{"canopus:molecularFormula": "C22H24O9", "canopus:adduct": "[M - H]-", "canopus:ClassyFire#most specific class": "7-O-methylated flavonoids", "canopus:ClassyFire#most specific class Probability": "0,502"}']]	[['{"canopus:molecularFormula": "C22H24O9", "canopus:adduct": "[M - H]-", "canopus:ClassyFire#most specific class": "3\'-O-methylated flavonoids", "canopus:ClassyFire#most specific class Probability": "0,590"}']]	[['{"canopus:molecularFormula": "C22H24O9", "canopus:adduct": "[M - H]-", "canopus:ClassyFire#most specific class": "Isoflavans", "canopus:ClassyFire#most specific class Probability": "0,592"}']]	10.0439	10.2497	431.135	431.134	431.136	1066000	64560	678.1	1066000	30	1	0.216	24
4353		0		32	4353__mz487.19738__rt10.16	10.1633	487.197	107400	11630		fraction 13						[['{"structurePerIdRank": 1, "formulaRank": 1, "ConfidenceScoreExact": "0,055", "ConfidenceScoreApproximate": "0,055", "CSI:FingerIDScore": "-286,081", "ZodiacScore": NaN, "SiriusScoreNormalized": "0,966", "SiriusScore": "14,799", "molecularFormula": "C26H32O9", "adduct": "[M - H]-", "precursorFormula": "C26H31O9-", "InChIkey2D": "BMCRLPQAFRMIIT", "InChI": "InChI=1S/C26H32O9/c1-22(2)17-16(29)18(3…	[['{"structurePerIdRank": 1, "formulaRank": 1, "ConfidenceScoreExact": "0,027", "ConfidenceScoreApproximate": "0,126", "CSI:FingerIDScore": "-312,132", "ZodiacScore": NaN, "SiriusScoreNormalized": "0,969", "SiriusScore": "53,307", "molecularFormula": "C26H32O9", "adduct": "[M - H]-", "precursorFormula": "C26H31O9-", "InChIkey2D": "AELVJBIXVGTXMM", "InChI": "InChI=1S/C26H32O9/c1-7-8-17(28)20-23(32…	[['{"structurePerIdRank": 1, "formulaRank": 1, "ConfidenceScoreExact": "0,020", "ConfidenceScoreApproximate": "0,147", "CSI:FingerIDScore": "-346,286", "ZodiacScore": NaN, "SiriusScoreNormalized": "0,950", "SiriusScore": "55,253", "molecularFormula": "C26H32O9", "adduct": "[M - H]-", "precursorFormula": "C26H31O9-", "InChIkey2D": "JEVIQALUZPYYLS", "InChI": "InChI=1S/C26H32O9/c1-10(2)17(28)9-15-22…			NA	relevant	relevant	NA	0	0							[['{"canopus:molecularFormula": "C26H32O9", "canopus:adduct": "[M - H]-", "canopus:ClassyFire#most specific class": "Benzenoids", "canopus:ClassyFire#most specific class Probability": "0,964"}']]	[['{"canopus:molecularFormula": "C26H32O9", "canopus:adduct": "[M - H]-", "canopus:ClassyFire#most specific class": "Benzopyrans", "canopus:ClassyFire#most specific class Probability": "0,545"}']]	[['{"canopus:molecularFormula": "C26H32O9", "canopus:adduct": "[M - H]-", "canopus:ClassyFire#most specific class": "3\'-O-methylated flavonoids", "canopus:ClassyFire#most specific class Probability": "0,553"}']]	10.0511	10.2746	487.197	487.196	487.198	107400	11630	5435	107400	9	1	0.126	14
4377		0			4377__mz503.19232__rt10.21	10.2115	503.192	209700	18140		fraction 13						[['{"structurePerIdRank": 1, "formulaRank": 1, "ConfidenceScoreExact": "0,039", "ConfidenceScoreApproximate": "0,039", "CSI:FingerIDScore": "-341,392", "ZodiacScore": NaN, "SiriusScoreNormalized": "1,000", "SiriusScore": "81,932", "molecularFormula": "C26H32O10", "adduct": "[M - H]-", "precursorFormula": "C26H31O10-", "InChIkey2D": "AVKIJPSMOHWWMM", "InChI": "InChI=1S/C26H32O10/c1-14-7-8-21(34-19…	[['{"structurePerIdRank": 1, "formulaRank": 1, "ConfidenceScoreExact": "0,114", "ConfidenceScoreApproximate": "0,114", "CSI:FingerIDScore": "-366,050", "ZodiacScore": NaN, "SiriusScoreNormalized": "1,000", "SiriusScore": "76,931", "molecularFormula": "C26H32O10", "adduct": "[M - H]-", "precursorFormula": "C26H31O10-", "InChIkey2D": "LXWTWJGKNFFMCZ", "InChI": "InChI=1S/C26H32O10/c1-20(2)15-8-16(27…	[['{"structurePerIdRank": 1, "formulaRank": 1, "ConfidenceScoreExact": "0,081", "ConfidenceScoreApproximate": "0,081", "CSI:FingerIDScore": "-430,824", "ZodiacScore": NaN, "SiriusScoreNormalized": "0,994", "SiriusScore": "111,114", "molecularFormula": "C26H32O10", "adduct": "[M - H]-", "precursorFormula": "C26H31O10-", "InChIkey2D": "TWNCKWAXYQVTHI", "InChI": "InChI=1S/C26H32O10/c1-12(27)36-22-14…			prenylated	relevant	relevant	relevant	1	0						1	[['{"canopus:molecularFormula": "C26H32O10", "canopus:adduct": "[M - H]-", "canopus:ClassyFire#most specific class": "Alkyl aryl ethers", "canopus:ClassyFire#most specific class Probability": "0,548"}']]	[['{"canopus:molecularFormula": "C26H32O10", "canopus:adduct": "[M - H]-", "canopus:ClassyFire#most specific class": "Alkyl-phenylketones", "canopus:ClassyFire#most specific class Probability": "0,560"}']]	[['{"canopus:molecularFormula": "C26H32O10", "canopus:adduct": "[M - H]-", "canopus:ClassyFire#most specific class": "3\'-prenylated flavanones", "canopus:ClassyFire#most specific class Probability": "0,870"}']]	10.0344	10.3974	503.192	503.191	503.193	209700	18140	6117	209700	12	1	0.09	10
4396		0			4396__mz455.17124__rt10.24	10.2428	455.171	132800	13120		fraction 7			could be M+H2O adduct			[['{"structurePerIdRank": 1, "formulaRank": 1, "ConfidenceScoreExact": "0,046", "ConfidenceScoreApproximate": "0,046", "CSI:FingerIDScore": "-291,702", "ZodiacScore": NaN, "SiriusScoreNormalized": "1,000", "SiriusScore": "65,933", "molecularFormula": "C25H28O8", "adduct": "[M - H]-", "precursorFormula": "C25H27O8-", "InChIkey2D": "SDNAMNDIWKXJAS", "InChI": "InChI=1S/C25H28O8/c1-28-20-11-16(12-21(…	[['{"structurePerIdRank": 1, "formulaRank": 1, "ConfidenceScoreExact": "0,205", "ConfidenceScoreApproximate": "0,205", "CSI:FingerIDScore": "-302,641", "ZodiacScore": NaN, "SiriusScoreNormalized": "1,000", "SiriusScore": "62,217", "molecularFormula": "C25H28O8", "adduct": "[M - H]-", "precursorFormula": "C25H27O8-", "InChIkey2D": "SDNAMNDIWKXJAS", "InChI": "InChI=1S/C25H28O8/c1-28-20-11-16(12-21(…	[['{"structurePerIdRank": 1, "formulaRank": 1, "ConfidenceScoreExact": "0,103", "ConfidenceScoreApproximate": "0,103", "CSI:FingerIDScore": "-357,859", "ZodiacScore": NaN, "SiriusScoreNormalized": "0,904", "SiriusScore": "67,616", "molecularFormula": "C25H28O8", "adduct": "[M - H]-", "precursorFormula": "C25H27O8-", "InChIkey2D": "SDNAMNDIWKXJAS", "InChI": "InChI=1S/C25H28O8/c1-28-20-11-16(12-21(…		presumed PF	prenylated	relevant	relevant	relevant	0	0							[['{"canopus:molecularFormula": "C25H28O8", "canopus:adduct": "[M - H]-", "canopus:ClassyFire#most specific class": "4\'-hydroxyflavonoids", "canopus:ClassyFire#most specific class Probability": "0,753"}']]	[['{"canopus:molecularFormula": "C25H28O8", "canopus:adduct": "[M - H]-", "canopus:ClassyFire#most specific class": "4\'-hydroxyflavonoids", "canopus:ClassyFire#most specific class Probability": "0,820"}']]	[['{"canopus:molecularFormula": "C25H28O8", "canopus:adduct": "[M - H]-", "canopus:ClassyFire#most specific class": "Coumaric acid esters", "canopus:ClassyFire#most specific class Probability": "0,654"}']]	10.1259	10.3351	455.171	455.171	455.172	132800	13120	6329	132800	6	1	0.045	5
4416		0		31	4416__mz345.06166__rt10.27	10.2693	345.062	163900	12980		fraction 6						[['{"structurePerIdRank": 1, "formulaRank": 1, "ConfidenceScoreExact": "0,806", "ConfidenceScoreApproximate": "0,806", "CSI:FingerIDScore": "-107,698", "ZodiacScore": NaN, "SiriusScoreNormalized": "1,000", "SiriusScore": "73,579", "molecularFormula": "C17H14O8", "adduct": "[M - H]-", "precursorFormula": "C17H13O8-", "InChIkey2D": "NPWRSXJQDKRXOR", "InChI": "InChI=1S/C17H14O8/c1-7(18)24-17-15(23)1…	[['{"structurePerIdRank": 1, "formulaRank": 1, "ConfidenceScoreExact": "0,528", "ConfidenceScoreApproximate": "0,528", "CSI:FingerIDScore": "-136,146", "ZodiacScore": NaN, "SiriusScoreNormalized": "1,000", "SiriusScore": "74,487", "molecularFormula": "C17H14O8", "adduct": "[M - H]-", "precursorFormula": "C17H13O8-", "InChIkey2D": "NPWRSXJQDKRXOR", "InChI": "InChI=1S/C17H14O8/c1-7(18)24-17-15(23)1…	[['{"structurePerIdRank": 1, "formulaRank": 1, "ConfidenceScoreExact": "0,438", "ConfidenceScoreApproximate": "0,438", "CSI:FingerIDScore": "-156,390", "ZodiacScore": NaN, "SiriusScoreNormalized": "1,000", "SiriusScore": "76,133", "molecularFormula": "C17H14O8", "adduct": "[M - H]-", "precursorFormula": "C17H13O8-", "InChIkey2D": "NPWRSXJQDKRXOR", "InChI": "InChI=1S/C17H14O8/c1-7(18)24-17-15(23)1…			NA	relevant	NA	NA	0	0							[['{"canopus:molecularFormula": "C17H14O8", "canopus:adduct": "[M - H]-", "canopus:ClassyFire#most specific class": "7-O-methylated flavonoids", "canopus:ClassyFire#most specific class Probability": "0,889"}']]	[['{"canopus:molecularFormula": "C17H14O8", "canopus:adduct": "[M - H]-", "canopus:ClassyFire#most specific class": "3\'-O-methylated flavonoids", "canopus:ClassyFire#most specific class Probability": "0,572"}']]	[['{"canopus:molecularFormula": "C17H14O8", "canopus:adduct": "[M - H]-", "canopus:ClassyFire#most specific class": "O-methylated flavonoids", "canopus:ClassyFire#most specific class Probability": "0,894"}']]	10.1568	10.3846	345.062	345.061	345.062	163900	12980	5616	163900	24	1	0.18	20
4420		0		135	4420__mz517.20798__rt10.27	10.2728	517.208	203500	17760		fraction 5			not glycoside			[['{"structurePerIdRank": 1, "formulaRank": 1, "ConfidenceScoreExact": "0,499", "ConfidenceScoreApproximate": "0,499", "CSI:FingerIDScore": "-275,462", "ZodiacScore": NaN, "SiriusScoreNormalized": "0,501", "SiriusScore": "16,487", "molecularFormula": "C27H34O10", "adduct": "[M - H]-", "precursorFormula": "C27H33O10-", "InChIkey2D": "PWUCIPXNTHJNJC", "InChI": "InChI=1S/C27H34O10/c1-34-21-11-15(3-6…	[['{"structurePerIdRank": 1, "formulaRank": 1, "ConfidenceScoreExact": "0,059", "ConfidenceScoreApproximate": "0,059", "CSI:FingerIDScore": "-276,174", "ZodiacScore": NaN, "SiriusScoreNormalized": "1,000", "SiriusScore": "84,186", "molecularFormula": "C27H34O10", "adduct": "[M - H]-", "precursorFormula": "C27H33O10-", "InChIkey2D": "HBJQBHJPGGMXCK", "InChI": "InChI=1S/C27H34O10/c1-14(2)4-10-17-19…	[['{"structurePerIdRank": 1, "formulaRank": 1, "ConfidenceScoreExact": "0,062", "ConfidenceScoreApproximate": "0,061", "CSI:FingerIDScore": "-299,071", "ZodiacScore": NaN, "SiriusScoreNormalized": "0,771", "SiriusScore": "83,900", "molecularFormula": "C27H34O10", "adduct": "[M - H]-", "precursorFormula": "C27H33O10-", "InChIkey2D": "JZPWJFQLPZPJNF", "InChI": "InChI=1S/C27H34O10/c1-14(2)4-10-17-19…			prenylated	relevant	relevant	relevant	1	1	1					1	[['{"canopus:molecularFormula": "C27H34O10", "canopus:adduct": "[M - H]-", "canopus:ClassyFire#most specific class": "Lignan glycosides", "canopus:ClassyFire#most specific class Probability": "0,669"}']]	[['{"canopus:molecularFormula": "C27H34O10", "canopus:adduct": "[M - H]-", "canopus:ClassyFire#most specific class": "3\'-O-methylated flavonoids", "canopus:ClassyFire#most specific class Probability": "0,746"}']]	[['{"canopus:molecularFormula": "C27H34O10", "canopus:adduct": "[M - H]-", "canopus:ClassyFire#most specific class": "3\'-prenylated flavanones", "canopus:ClassyFire#most specific class Probability": "0,718"}']]	10.1126	10.3678	517.208	517.207	517.209	203500	17760	5454	203500	14	1	0.09	10
4424		0		31	4424__mz387.1088__rt10.29	10.2888	387.109	143900	11090		fraction 11						[['{"structurePerIdRank": 1, "formulaRank": 1, "ConfidenceScoreExact": "0,022", "ConfidenceScoreApproximate": "0,022", "CSI:FingerIDScore": "-204,173", "ZodiacScore": NaN, "SiriusScoreNormalized": "1,000", "SiriusScore": "60,118", "molecularFormula": "C20H20O8", "adduct": "[M - H]-", "precursorFormula": "C20H19O8-", "InChIkey2D": "QULPQWKDDOBIOC", "InChI": "InChI=1S/C20H20O8/c1-23-14-6-10(7-15(24…	[['{"structurePerIdRank": 1, "formulaRank": 1, "ConfidenceScoreExact": "0,031", "ConfidenceScoreApproximate": "0,113", "CSI:FingerIDScore": "-237,954", "ZodiacScore": NaN, "SiriusScoreNormalized": "0,998", "SiriusScore": "76,112", "molecularFormula": "C20H20O8", "adduct": "[M - H]-", "precursorFormula": "C20H19O8-", "InChIkey2D": "DOFJNFPSMUCECH", "InChI": "InChI=1S/C20H20O8/c1-23-12-7-6-10(8-14(…	[['{"structurePerIdRank": 1, "formulaRank": 1, "ConfidenceScoreExact": "0,117", "ConfidenceScoreApproximate": "0,117", "CSI:FingerIDScore": "-318,837", "ZodiacScore": NaN, "SiriusScoreNormalized": "0,957", "SiriusScore": "69,563", "molecularFormula": "C20H20O8", "adduct": "[M - H]-", "precursorFormula": "C20H19O8-", "InChIkey2D": "HTRVCOZULPJGLN", "InChI": "InChI=1S/C20H20O8/c1-22-14-5-10(6-16-18…			NA	relevant	relevant	NA	0	0							[['{"canopus:molecularFormula": "C20H20O8", "canopus:adduct": "[M - H]-", "canopus:ClassyFire#most specific class": "Furanoid lignans", "canopus:ClassyFire#most specific class Probability": "0,539"}']]	[['{"canopus:molecularFormula": "C20H20O8", "canopus:adduct": "[M - H]-", "canopus:ClassyFire#most specific class": "Alkyl-phenylketones", "canopus:ClassyFire#most specific class Probability": "0,827"}']]	[['{"canopus:molecularFormula": "C20H20O8", "canopus:adduct": "[M - H]-", "canopus:ClassyFire#most specific class": "Methoxyphenols", "canopus:ClassyFire#most specific class Probability": "0,519"}']]	10.1788	10.3929	387.109	387.108	387.109	143900	11090	6743	143900	12	1	0.126	14
4433		0		75	4433__mz483.20264__rt10.29	10.2947	483.203	134000	18310		fraction 5						[['{"structurePerIdRank": 1, "formulaRank": 1, "ConfidenceScoreExact": "0,363", "ConfidenceScoreApproximate": "0,363", "CSI:FingerIDScore": "-402,657", "ZodiacScore": NaN, "SiriusScoreNormalized": "0,999", "SiriusScore": "45,709", "molecularFormula": "C27H32O8", "adduct": "[M - H]-", "precursorFormula": "C27H31O8-", "InChIkey2D": "OSWJSYJAWZFDIM", "InChI": "InChI=1S/C27H32O8/c1-15(2)6-7-31-20-11-…	[['{"structurePerIdRank": 1, "formulaRank": 1, "ConfidenceScoreExact": "0,105", "ConfidenceScoreApproximate": "0,105", "CSI:FingerIDScore": "-343,420", "ZodiacScore": NaN, "SiriusScoreNormalized": "1,000", "SiriusScore": "56,457", "molecularFormula": "C27H32O8", "adduct": "[M - H]-", "precursorFormula": "C27H31O8-", "InChIkey2D": "GBRWZUMUFWROIE", "InChI": "InChI=1S/C27H32O8/c1-14(2)7-6-8-15(3)9-…	[['{"structurePerIdRank": 1, "formulaRank": 1, "ConfidenceScoreExact": "0,257", "ConfidenceScoreApproximate": "0,257", "CSI:FingerIDScore": "-257,025", "ZodiacScore": NaN, "SiriusScoreNormalized": "0,989", "SiriusScore": "57,872", "molecularFormula": "C27H32O8", "adduct": "[M - H]-", "precursorFormula": "C27H31O8-", "InChIkey2D": "GBRWZUMUFWROIE", "InChI": "InChI=1S/C27H32O8/c1-14(2)7-6-8-15(3)9-…		PF confirmed	prenylated	relevant	relevant	relevant	0	0							[['{"canopus:molecularFormula": "C27H32O8", "canopus:adduct": "[M - H]-", "canopus:ClassyFire#most specific class": "7,7\'-epoxylignans", "canopus:ClassyFire#most specific class Probability": "0,656"}']]	[['{"canopus:molecularFormula": "C27H32O8", "canopus:adduct": "[M - H]-", "canopus:ClassyFire#most specific class": "Lignans, neolignans and related compounds", "canopus:ClassyFire#most specific class Probability": "0,599"}']]	[['{"canopus:molecularFormula": "C27H32O8", "canopus:adduct": "[M - H]-", "canopus:ClassyFire#most specific class": "Methoxyphenols", "canopus:ClassyFire#most specific class Probability": "0,942"}']]	10.202	10.4504	483.203	483.202	483.203	134000	18310	7014	134000	30	1	0.216	24
4441		0			4441__mz485.18183__rt10.31	10.3132	485.182	467700	49490		fraction 3						[['{"structurePerIdRank": 1, "formulaRank": 1, "ConfidenceScoreExact": "0,045", "ConfidenceScoreApproximate": "0,410", "CSI:FingerIDScore": "-313,154", "ZodiacScore": NaN, "SiriusScoreNormalized": "1,000", "SiriusScore": "161,823", "molecularFormula": "C26H30O9", "adduct": "[M - H]-", "precursorFormula": "C26H29O9-", "InChIkey2D": "BQHHNAPTXQOPBW", "InChI": "InChI=1S/C26H30O9/c1-3-5-7-9-15(27)11-…	[['{"structurePerIdRank": 1, "formulaRank": 1, "ConfidenceScoreExact": "0,417", "ConfidenceScoreApproximate": "0,417", "CSI:FingerIDScore": "-444,460", "ZodiacScore": NaN, "SiriusScoreNormalized": "1,000", "SiriusScore": "182,865", "molecularFormula": "C26H30O9", "adduct": "[M - H]-", "precursorFormula": "C26H29O9-", "InChIkey2D": "HNRQFWQDRYQVNP", "InChI": "InChI=1S/C26H30O9/c1-14(2)3-9-18-20(34…	[['{"structurePerIdRank": 1, "formulaRank": 1, "ConfidenceScoreExact": "0,315", "ConfidenceScoreApproximate": "0,315", "CSI:FingerIDScore": "-430,968", "ZodiacScore": NaN, "SiriusScoreNormalized": "1,000", "SiriusScore": "200,416", "molecularFormula": "C26H30O9", "adduct": "[M - H]-", "precursorFormula": "C26H29O9-", "InChIkey2D": "HNRQFWQDRYQVNP", "InChI": "InChI=1S/C26H30O9/c1-14(2)3-9-18-20(34…			prenylated	relevant	relevant	relevant	1	0						1	[['{"canopus:molecularFormula": "C26H30O9", "canopus:adduct": "[M - H]-", "canopus:ClassyFire#most specific class": "O-methylated flavonoids", "canopus:ClassyFire#most specific class Probability": "0,543"}']]	[['{"canopus:molecularFormula": "C26H30O9", "canopus:adduct": "[M - H]-", "canopus:ClassyFire#most specific class": "Catechins", "canopus:ClassyFire#most specific class Probability": "0,554"}']]	[['{"canopus:molecularFormula": "C26H30O9", "canopus:adduct": "[M - H]-", "canopus:ClassyFire#most specific class": "8-prenylated flavanones", "canopus:ClassyFire#most specific class Probability": "0,530"}']]	10.216	10.4865	485.182	485.181	485.183	467700	49490	8041	467700	46	1	0.27	30
4466		0			4466__mz439.17626__rt10.36	10.3565	439.176	206500	33170		fraction 12					paulodiplacone A (0.852)	[['{"structurePerIdRank": 1, "formulaRank": 1, "ConfidenceScoreExact": "0,036", "ConfidenceScoreApproximate": "0,036", "CSI:FingerIDScore": "-249,695", "ZodiacScore": NaN, "SiriusScoreNormalized": "1,000", "SiriusScore": "25,153", "molecularFormula": "C25H28O7", "adduct": "[M - H]-", "precursorFormula": "C25H27O7-", "InChIkey2D": "AZJHCBAWHISFNV", "InChI": "InChI=1S/C25H28O7/c1-12(2)5-7-15-23(30)…	[['{"structurePerIdRank": 1, "formulaRank": 1, "ConfidenceScoreExact": "0,105", "ConfidenceScoreApproximate": "0,149", "CSI:FingerIDScore": "-199,133", "ZodiacScore": NaN, "SiriusScoreNormalized": "1,000", "SiriusScore": "29,372", "molecularFormula": "C25H28O7", "adduct": "[M - H]-", "precursorFormula": "C25H27O7-", "InChIkey2D": "AZJHCBAWHISFNV", "InChI": "InChI=1S/C25H28O7/c1-12(2)5-7-15-23(30)…	[['{"structurePerIdRank": 1, "formulaRank": 1, "ConfidenceScoreExact": "0,098", "ConfidenceScoreApproximate": "0,147", "CSI:FingerIDScore": "-333,626", "ZodiacScore": NaN, "SiriusScoreNormalized": "0,955", "SiriusScore": "26,419", "molecularFormula": "C25H28O7", "adduct": "[M - H]-", "precursorFormula": "C25H27O7-", "InChIkey2D": "VALTWXVTFHGVHS", "InChI": "InChI=1S/C25H28O7/c1-13(2)17(26)8-5-14(…		PF confirmed	prenylated	relevant	relevant	relevant	0	0							[['{"canopus:molecularFormula": "C25H28O7", "canopus:adduct": "[M - H]-", "canopus:ClassyFire#most specific class": "3\'-hydroxyflavonoids", "canopus:ClassyFire#most specific class Probability": "0,720"}']]	[['{"canopus:molecularFormula": "C25H28O7", "canopus:adduct": "[M - H]-", "canopus:ClassyFire#most specific class": "3\'-hydroxyflavonoids", "canopus:ClassyFire#most specific class Probability": "0,725"}']]	[['{"canopus:molecularFormula": "C25H28O7", "canopus:adduct": "[M - H]-", "canopus:ClassyFire#most specific class": "3\'-hydroxyflavonoids", "canopus:ClassyFire#most specific class Probability": "0,735"}']]	10.0521	10.4576	439.176	439.176	439.177	206500	33170	6607	206500	15	1	0.09	10
4477		0			4477__mz401.12429__rt10.37	10.3742	401.124	104500	7656		fraction 10						[['{"structurePerIdRank": 1, "formulaRank": 1, "ConfidenceScoreExact": "0,054", "ConfidenceScoreApproximate": "0,054", "CSI:FingerIDScore": "-209,179", "ZodiacScore": NaN, "SiriusScoreNormalized": "0,999", "SiriusScore": "33,705", "molecularFormula": "C21H22O8", "adduct": "[M - H]-", "precursorFormula": "C21H21O8-", "InChIkey2D": "UVAVDEYYPDTVJS", "InChI": "InChI=1S/C21H22O8/c1-9-17(25-3)14-13(21…	[['{"structurePerIdRank": 1, "formulaRank": 1, "ConfidenceScoreExact": "0,058", "ConfidenceScoreApproximate": "0,058", "CSI:FingerIDScore": "-194,536", "ZodiacScore": NaN, "SiriusScoreNormalized": "1,000", "SiriusScore": "45,696", "molecularFormula": "C21H22O8", "adduct": "[M - H]-", "precursorFormula": "C21H21O8-", "InChIkey2D": "UVAVDEYYPDTVJS", "InChI": "InChI=1S/C21H22O8/c1-9-17(25-3)14-13(21…	[['{"structurePerIdRank": 1, "formulaRank": 1, "ConfidenceScoreExact": "0,074", "ConfidenceScoreApproximate": "0,074", "CSI:FingerIDScore": "-203,505", "ZodiacScore": NaN, "SiriusScoreNormalized": "0,984", "SiriusScore": "36,036", "molecularFormula": "C21H22O8", "adduct": "[M - H]-", "precursorFormula": "C21H21O8-", "InChIkey2D": "NEVUVMGBMOQVHU", "InChI": "InChI=1S/C21H22O8/c1-25-14-9-13(10-15(2…			NA	relevant	relevant	NA	0	0							[['{"canopus:molecularFormula": "C21H22O8", "canopus:adduct": "[M - H]-", "canopus:ClassyFire#most specific class": "Chalcones and dihydrochalcones", "canopus:ClassyFire#most specific class Probability": "0,516"}']]	[['{"canopus:molecularFormula": "C21H22O8", "canopus:adduct": "[M - H]-", "canopus:ClassyFire#most specific class": "Alkyl-phenylketones", "canopus:ClassyFire#most specific class Probability": "0,709"}']]	[['{"canopus:molecularFormula": "C21H22O8", "canopus:adduct": "[M - H]-", "canopus:ClassyFire#most specific class": "Alkyl-phenylketones", "canopus:ClassyFire#most specific class Probability": "0,903"}']]	10.2675	10.4545	401.124	401.124	401.125	104500	7656	6767	104500	12	1	0.117	13
[truncated: 2,547 more rows]
[truncated: 121 more columns]
